# Supplementary material for: Molecular circuit between Aspergillus nidulans transcription factors MsnA and VelB to coordinate fungal stress and developmental responses
Source: PLoS Genet. 2025 Jul 17;21(7):e1011578. doi: 10.1371/journal.pgen.1011578 (PMC12270170; doi:10.1371/journal.pgen.1011578)
Supplement: S1 Table — (XLSX) [file pgen.1011578.s005.xlsx]

## Sheet: A. nidulans strains used
	Strain`s name	Genotype	Reference
	AGB551	∆nkuA::argB, pyrG89, pyroA4, veA+	(1)
	AGB1707	∆nkuA::argB, pyrG89, pyroA4, veA+, ∆msnA::six	This study
	AGB1708	∆nkuA::argB, pyrG89, pyroA4, veA+, msnA::gfp::3UTR::trpC::six	This study
	AGB1709	∆nkuA::argB, pyrG89, pyroA4, veA+, ∆msnA::six, ΔvelB::six	This study
	AGB1066	∆nkuA::argB, pyrG89, pyroA4, veA+, ∆veA::six	(2)
	AGB1064	∆nkuA::argB, pyrG89, pyroA4, veA+, ∆velB::six	(2)
	AGB1062	∆nkuA::argB, pyrG89, pyroA4, veA+, ∆velC::six	(2)
	AGB1057	∆nkuA::argB, pyrG89, pyroA4, veA+, ∆vosA::six	(2)
	References
	(1) Bayram Ö, Bayram ÖS, Ahmed YL, Maruyama J ichi, Valerius O, Rizzoli SO, et al. The Aspergillus nidulans MAPK Module AnSte11-Ste50-Ste7-Fus3 Controls Development and Secondary Metabolism. PLoS Genet. 2012;8: e1002816. doi:10.1371/JOURNAL.PGEN.1002816
	(2) Thieme KG, Gerke J, Sasse C, Valerius O, Thieme S, Karimi R, et al. Velvet domain protein VosA represses the zinc cluster transcription factor SclB regulatory network for Aspergillus nidulans asexual development, oxidative stress response and secondary metabolism. Copenhaver GP, editor. PLoS Genet. 2018;14: e1007511. doi:10.1371/journal.pgen.1007511
