# Supplementary material for: Molecular circuit between Aspergillus nidulans transcription factors MsnA and VelB to coordinate fungal stress and developmental responses
Source: PLoS Genet. 2025 Jul 17;21(7):e1011578. doi: 10.1371/journal.pgen.1011578 (PMC12270170; doi:10.1371/journal.pgen.1011578)
Supplement: S2 Table — (XLSX) [file pgen.1011578.s006.xlsx]

## Sheet: Plasmids used in this study
	Plasmid`s name	Genotype	Reference
	pME5558	ANΔmsnA::natRM	This study
	pME5559	PmsnA::ANmsnA::sgfp::3'-UTR::trpC::natRM	This study
	pME4696	cloning vector containing PmlI restriction site-natRMSwaI restriction site	(1)
	Abbreviations:
	natRM: nourseothricin recyclable marker cassette
	AN: A. nidulans
	P (superscript): promoter
	trpC: terminator region
	References
	(1) Meister C, Thieme KG, Thieme S, Köhler AM, Schmitt K, Valerius O, et al. COP9 Signalosome interaction with UspA/Usp15 deubiquitinase controls VeA-mediated fungal multicellular development. Biomolecules. 2019;9: 238. doi:10.3390/biom9060238
