# Supplementary material for: Molecular circuit between Aspergillus nidulans transcription factors MsnA and VelB to coordinate fungal stress and developmental responses
Source: PLoS Genet. 2025 Jul 17;21(7):e1011578. doi: 10.1371/journal.pgen.1011578 (PMC12270170; doi:10.1371/journal.pgen.1011578)
Supplement: S3 Table — (XLSX) [file pgen.1011578.s007.xlsx]

## Sheet: Cloning
Primer`s name	Sequnce (5'- to -3')	Directionality of the primer	Purpose
MB62	GATAAGCTTGATCACGTTTAAACGTTGGCGAAATACCATTGAT	Fw	Cloning of the ΔmsnA cassette
MB63	ATATGGCCATCTCACTGTCCTAGACTGATTCTGTA	Rev
MB64	ATAGGCCTGAGATTTTCCGGAATCACCGGGAGCTA	Fw
MB65	AGGAATTCGATATTTGTTTAAACGTGGCTTCGTCGATGAGTCG	Rev
MB1029	GATAAGCTTGATCACGTTTAAACTATTGGCGAAGCTAGCAGC	Fw	Cloning of the msnA:hinge:GFP:3`UTR_trpC complementation cassette
MB1030	TCACACCACCGCTACCACCCGCGGTGCTCTCCTCGC	Rev
MB1031	GGTGGTAGCGGTGGTGTGA	Fw
MB1032	TAGCTCCCGGTGATTCCGGACTACTTGTACAGTTCGTCCATGC	Rev
MB1033	TCCGGAATCACCGGGAGCTA	Fw
MB1034	ATGATTTCAGTAACGTTAAGTGGATCTCTTAGAATATATCACTCTAATTGGCTA	Rev
MB1035	GATCCACTTAACGTTACTGAAATCAT	Fw
MB1036	ATATGGCCATCTCACAAAGAAGGATTACCTCTAAACAAGTG	Rev
MB1037	ATAGGCCTGAGATTTTTGTAAGATATTGCGGGTGAGGA	Fw
MB1038	AGGAATTCGATATTTGTTTAAACAGAACATTTCTGCCCATACA	Rev

## Sheet: Southern blot
Primer`s name	Sequnce (5'- to -3')	Directionality of the primer	Purpose
MB184	CGGTTTGCATCACACTTCTC	Fw	Probe for identifying ΔmsnA
MB185	AAACTCTTCATCCAGTGCGC	Rev
MB451	TCCGGAATCACCGGGAGCTA	Fw	Probe-1 for identiying msnA:hinge:GFP:3`UTRmsnA:trpC-terminator
MB452	ATGCGCGGCCATGACTTTGC	Rev
MB453	GCACATCGCCGATAAGCCAT	Fw	Probe-2 for identiying msnA:hinge:GFP:3`UTRmsnA:trpC-terminator
MB454	TGTCCTAGACTGATTCTGTACTG	Rev
MB268	GCCAAATGAAAGCCTTCTTTTC	Fw	Probe-1 for identifying ΔvelB
MB269	AGCGAGAGTCGAATTTGAGC	Rev
MB270	GCGCTTGTTATAGCCTGGAA	Fw	Probe-2 for identifying ΔvelB
MB271	AGTATGTTGTTGTGTTTCCGC	Rev

## Sheet: qRT-PCRs_gene expression
Gene	Primer`s name	Sequnce (5'- to -3')	Directionality of the primer
brlAα	MB1219	CGCAGCAGATTCTGCAAAGCT	Fw
	MB1220	GAGAAGCTCGAGGTCATAGAC	Rev
brlAβ	MB1216	GCCACTTTCTCTCTGCTCTG	Fw
	MB1217	GACTGATTTCGCATTCAAAGATAATATA	Rev
brlA	MB942	ATGCGAAATCAGTCCAGCCT	Fw
	MB943	TGCCAACCGGGTGATTCCA	Rev
sclB	MB940	CTGGAAAGGCAGATACCTGC	Fw
	MB941	CATTGGCCGTCTGGCTTGC	Rev
wetA	MB1324	TTGTCAACTTCACGGCAAAC	Fw
	MB1325	GCCTCTAGGGCTTCTACATCG	Rev
flbA	MB1692	GCGGCAGCATATGGCCTTTAC	Fw
	MB1693	CAGAATCGCTTGACATAAGCTTGA	Rev
flbD	MB568	TCAACAGCTCTCCACACTCG	Fw
	MB569	TAGGGGATCGAGAGGTCCAT	Rev
flbE	MB1694	GCGGTATTTTCCTCATGACGAAG	Fw
	MB1695	AAGCCGTATTGTCGGCGTCG	Rev
fluG	MB1006	GCGCTGGAAAAGGTTTTCGTG	Fw
	MB1007	TGGTGCCCAGACGATAAAGC	Rev
sfgA	MB1214	GCACCAGGATACTTAGCCTTATT	Fw
	MB1215	CCTTTTCAACGTTCTTAAACCCATA	Rev
stuA	MB1696	GCTCGAAGAGAAGATAATGGCA	Fw
	MB1697	CGGTCAAAGGGAATCCAAACGC	Rev
rgsA	MB1724	TGTCTGACGACTCTGGCAGT	Fw
	MB1725	TTGAACCCGAGCTTCATACC	Rev
nsdC	MB1700	GAAGCAGCATCAACGCATAA	Fw
	MB1701	CCCGTCTCAACTGATGATTG	Rev
nsdD	MB998	CTCTGACTGAGATGGTCGACTT	Fw
	MB999	TTCCGTCGTTGGATGTTGAGC	Rev
steA	MB1698	CATTTGAAACGGCATGTGAGGAC	Fw
	MB1699	CGGCGATGTTGAGCCAAGTTAT	Rev
fadA	MB1004	CTCCGCCAAATACTACTTTGACTC	Fw
	MB1005	TCAGAACGCTGACCACCAACG	Rev
rosA	MB1726	AGCGCTTCAGGCGAAACCTC	Fw
	MB1727	TAGACATTAGTGCGCTGGTTGC	Rev
nosA	MB1728	ATTAGCCATAGATCCTGCCAGT	Fw
	MB1729	GTAGATAGTTTGGGCCATGGC	Rev
dbaB	MB1702	GGATGCTGCGCATGCGATGA	Fw
	MB1703	GACTATCAGGTGCGTCCGC	Rev
dbaD	MB1706	GGTACTCGAATCGGCATGG	Fw
	MB1707	ACGCCTTCACTTTGAGCTTG	Rev
dbaG	MB975	CGGATGGTGCAGAATAATGGAATG	Fw
	MB976	TTCCCTAAGAGCGTACAGTTCG	Rev
ausJ	MB765	AATGATCAGACCCGTGAAGC	Fw
	MB766	ATCCTCTGCCATTCGAAGAA	Rev
ausM	MB771	GTCCAAGAAAGGTTTGGATATCC	Fw
	MB772	GTTTGTCGAATCTCAGTCACC	Rev
ausN	MB773	GCTTTTGGAGGTTCCTGCGAG	Fw
	MB774	TGACCATTTCAGCATACTCGATAC	Rev
ausE	MB755	AGGTTACAAACGACGGCAAC	Fw
	MB756	GCACTTCGATGACCATTGTG	Rev
ausH	MB761	AGAAGGCCCATTCGCCAAAC	Fw
	MB762	CCTTTAGCCCTTGGAAGTCC	Rev
vapA	MB1760	AGGATCTCATCCGCAAGCAG	Fw
	MB1761	AAGTTTGGGTGGATCGCGAG	Rev
vapB	MB1414	GGACTATATAACCGGCTGCTGT	Fw
	MB1415	CAGGCTTCCATTCCTGATATGC	Rev
vipC	MB1762	GGATTTGGGCGATTCTGAAAC	Fw
	MB1763	GAAGACGTGGTCGTGGTCG	Rev
laeA	MB1094	TATGTATAGCAACAATTCCGAGCG	Fw
	MB1095	CCGATACCCGCGCTACCG	Rev
veA	MB574	GTTCGAAATCGCACACCGAC	Fw
	MB575	GCTCGGGTTCTAGAGTGGC	Rev
velB	MB576	GCGATAAGGACCGAAGGCC	Fw
	MB577	ACAAGATTTACTTCATGTGTACCG	Rev
velC	MB578	GGACTCGCAATATAGTGGCTC	Fw
	MB579	TGGATGTGGTATGTCGCTGG	Rev
vosA	MB580	GCCCTTCTACGAGTGATGATTTT	Fw
	MB581	TAGTGCTGAGCTAGATAAGTCC	Rev
atfA	MB1714	GGTGCAGCCAGCACAGAATC	Fw
	MB1715	CCGCAACCCTATTTCGTTCGA	Rev
aslA	MB572	GCGATAAGAGCTTCTGTCGTA	Fw
	MB573	CTTGTTGACTTAAGAGATACTGC	Rev
msnA	MB560	GCGATGACACCTGTGTTCATTC	Fw
	MB561	GGTAAGTTCCCGAGGATCGC	Rev
h2A (reference/house keeping gene)	MB681	AACGCTCAGTCTCGTTCTTCGA	Fw
	MB682	CAGCCAGGTAGACAGGCG	Rev

## Sheet: ChIP_qRT-PCRs
Primer`s name	Sequnce (5'- to -3')	Set	Directionality of the primer
MB1716	GCTCAAAACCCGCCTACTTT	Set-3/-ctrl	Fw
MB1717	CCCCTCAAATCTGTCCGATA		Rev
MB1718	TCAGCCATCGAACAACACAT	Set-1	Fw
MB1719	GAACAGATTTGGACGGGTGT		Rev
MB1720	AGCGACGGTATGAGATGGAC	Set-2	Fw
MB1721	GAAGCTACGCCGAGCTAGAA		Rev
