# Supplementary material for: Molecular circuit between Aspergillus nidulans transcription factors MsnA and VelB to coordinate fungal stress and developmental responses
Source: PLoS Genet. 2025 Jul 17;21(7):e1011578. doi: 10.1371/journal.pgen.1011578 (PMC12270170; doi:10.1371/journal.pgen.1011578)
Supplement: S4 Table — (XLSX) [file pgen.1011578.s008.xlsx]

## Sheet: ChIP-seq Vege_860x
860_common_locus IDs from the three independent sets of the ChIP-seq analysis [Set-1, Set-2 and Set-3]	Gene Name or Symbol	Chromosome	Avg Fold Enrichment (FE) from Set-1, Set-2 and Set-3 (cut offs: p<0.05 & FE≥2)	Product Description
AN0004	-	VIII	3.60902	Possible pseudogene, Gypsy element-related
AN0005	lbuA	VIII	3.60902	Ortholog of A. niger CBS 513.88 : An03g02250, Aspergillus tubingensis : Asptu1_0080862, Aspergillus kawachii : Aspka1_0180365, Aspergillus acidus : Aspfo1_0194711 and Aspergillus wentii : Aspwe1_0734587
AN0006	-	VIII	3.01344	Ortholog of Neosartorya fischeri NRRL 181 : NFIA_005440, Aspergillus versicolor : Aspve1_0175571, Aspergillus clavatus NRRL 1 : ACLA_062940, ACLA_090730 and Aspergillus sydowii : Aspsy1_0047904
AN0007	-	VIII	2.73369	Ortholog of A. nidulans FGSC A4 : AN6322, AN0902 and A. fumigatus Af293 : Afu1g01340, Afu1g15680, Afu3g01640
AN0052	-	VIII	4.12151	Has domain(s) with predicted oxidoreductase activity and role in metabolic process
AN0057	-	VIII	3.09009	Ortholog(s) have cytosol localization
AN0098	nirA	VIII	3.67187	Putative Gal4-type zinc finger protein that regulates expression of genes involved in nitrate assimilation
AN0112	geaA	VIII	2.88654	ARF guanine-nucleotide exchange factor, putative
AN0113	bud3	VIII	2.88654	Putative Rho guanyl nucleotide exchange factor (Rho-GEF)
AN0118	nudA	VIII	3.76093	Cytoplasmic dynein heavy chain, component of the microtubule motor protein involved in nuclear migration
AN0122	-	VIII	2.63569	Has domain(s) with predicted ATP binding, ATP-dependent peptidase activity, nucleoside-triphosphatase activity, nucleotide binding, serine-type endopeptidase activity and role in proteolysis
AN0158	-	VIII	3.88391	2-alkenal reductase [NAD(P)], putative
AN0159	-	VIII	3.88391	Ortholog of A. fumigatus Af293 : Afu5g11420, A. niger CBS 513.88 : An18g04550, A. oryzae RIB40 : AO090026000696, Aspergillus wentii : Aspwe1_0442980 and Aspergillus sydowii : Aspsy1_0054986
AN0169	-	VIII	2.8939	protein of unknown function
AN0176	sreA	VIII	4.03241	Predicted GATA transcription factor involved in iron uptake, acts as a repressor of siderophore biosynthesis under high-iron conditions
AN0214	-	VIII	3.19174	protein of unknown function
AN0218	-	VIII	2.90947	Has domain(s) with predicted role in anion transport and integral component of membrane localization
AN0219	-	VIII	2.90947	Ortholog of A. niger CBS 513.88 : An01g01800, A. oryzae RIB40 : AO090023000623, Neosartorya fischeri NRRL 181 : NFIA_106990, Aspergillus wentii : Aspwe1_0056140 and Aspergillus versicolor : Aspve1_0121031
AN0227	-	VIII	3.35235	Ortholog of A. fumigatus Af293 : Afu3g12020, Afu5g10910, Afu4g06275, A. niger CBS 513.88 : An14g03700, An04g00590, An02g07840 and A. oryzae RIB40 : AO090010000440, AO090023000963
AN0228	-	VIII	3.35235	Ortholog(s) have ATP-dependent 3'-5' DNA helicase activity, ATP-dependent four-way junction helicase activity, DNA replication origin binding and single-stranded DNA binding, more
AN0235	ireA	VIII	4.6692	Sensor for unfolded proteins in the ER ire1, putative
AN0243	-	VIII	3.26451	Putative phosphatidylinositol transfer protein
AN0244	vps8	VIII	3.26451	Putative vacuolar assembly protein with a predicted role in late endosome to vacuole transport via the multivesicular body sorting pathway
AN0263	-	VIII	4.17339	Predicted mariner transposon-related ORF
AN0265	-	VIII	4.17339	Ortholog of A. fumigatus Af293 : Afu1g03380, A. niger CBS 513.88 : An01g04760, A. oryzae RIB40 : AO090005000763, Aspergillus wentii : Aspwe1_0049645 and Aspergillus sydowii : Aspsy1_0027812
AN0267	-	VIII	3.95598	Has domain(s) with predicted calcium ion binding activity
AN0268	mesA	VIII	3.95598	AFI1-like protein
AN0271	-	VIII	3.81176	Putative dUTP pyrophosphatase with a predicted role in pyrimidine metabolism
AN0272	-	VIII	3.81176	Ortholog of A. fumigatus Af293 : Afu1g02880, A. niger CBS 513.88 : An01g05030, A. oryzae RIB40 : AO090005000779, Aspergillus wentii : Aspwe1_0025563 and Aspergillus sydowii : Aspsy1_0055099
AN0273	rsrA	VIII	4.15724	putative transcription factor
AN0275	-	VIII	3.48406	Ortholog(s) have L-cystine transmembrane transporter activity, role in L-cystine transport and endosome, fungal-type vacuole localization
AN0276	-	VIII	3.48406	Ortholog of A. fumigatus Af293 : Afu1g02840, A. niger CBS 513.88 : An01g04950, A. oryzae RIB40 : AO090005000773, Aspergillus wentii : Aspwe1_0169585 and Aspergillus sydowii : Aspsy1_0085871
AN0288	-	VIII	3.45768	Ortholog of A. fumigatus Af293 : Afu1g03000, Neosartorya fischeri NRRL 181 : NFIA_021630, Aspergillus wentii : Aspwe1_0169599 and Aspergillus versicolor : Aspve1_0231328
AN0303	-	VIII	3.79073	Ortholog(s) have mitochondrial outer membrane localization
AN0315	-	VIII	5.15344	Ortholog of A. fumigatus Af293 : Afu1g02560, A. niger CBS 513.88 : An01g05640, Aspergillus wentii : Aspwe1_0025616, Aspergillus sydowii : Aspsy1_0145521 and Aspergillus terreus NIH2624 : ATET_04837
AN0316	tubA	VIII	5.15344	Alpha-tubulin, forms a heterodimer with beta-tubulin that promotes microtubule assembly
AN0317	-	VIII	5.15344	Ortholog(s) have ubiquitin binding activity and role in actin cortical patch organization, endocytosis, endoplasmic reticulum unfolded protein response, positive regulation of cytokinesis
AN0323	-	VIII	3.02414	Ortholog of A. nidulans FGSC A4 : AN2370, AN10160, A. fumigatus Af293 : Afu1g02440, Afu4g02760, A. niger CBS 513.88 : An01g05750, An12g09350, An13g03290 and A. oryzae RIB40 : AO090020000719, AO090005000852
AN0324	-	VIII	3.02414	Ortholog of A. oryzae RIB40 : AO090701000442, Aspergillus wentii : Aspwe1_0176341, Aspergillus versicolor : Aspve1_0048578, Aspve1_0052669 and Aspergillus niger ATCC 1015 : 52903-mRNA
AN0325	-	VIII	3.02414	Ortholog(s) have mitochondrion localization
AN0343	-	VIII	5.4435	Ortholog of A. fumigatus Af293 : Afu1g02250, A. niger CBS 513.88 : An01g06020, Aspergillus wentii : Aspwe1_0066622, Aspergillus sydowii : Aspsy1_0129159 and Aspergillus terreus NIH2624 : ATET_04870
AN0367	-	VIII	4.23193	Putative integral membrane protein
AN0368	-	VIII	4.23193	Has domain(s) with predicted RNA binding, RNA-DNA hybrid ribonuclease activity, RNA-directed DNA polymerase activity, nucleic acid binding activity and role in RNA-dependent DNA replication
AN0393	dfgC	VIII	5.06255	Putative endo-mannanase GH76 family protein
AN0394	-	VIII	5.06255	Ortholog(s) have role in positive regulation of apoptotic process, response to singlet oxygen and mitochondrion, nucleus localization
AN0412	-	VIII	3.46496	protein of unknown function
AN0413	-	VIII	5.3578	protein of unknown function
AN0494	cbhB	VIII	3.74946	Putative cellobiohydrolase
AN0495	-	VIII	3.74946	Has domain(s) with predicted amino acid binding, formyltetrahydrofolate deformylase activity, hydroxymethyl-, formyl- and related transferase activity and role in 'de novo' IMP biosynthetic process, biosynthetic process, metabolic process
AN0497	-	VIII	3.60831	Has domain(s) with predicted role in transmembrane transport and integral component of membrane localization
AN0531	-	VIII	2.67359	protein of unknown function
AN0537	-	VIII	2.31366	protein of unknown function
AN0573	-	VIII	3.37343	Has domain(s) with predicted intracellular localization
AN0574	-	VIII	3.37343	Ortholog(s) have glyoxysome localization
AN0575	-	VIII	8.18	Ortholog of A. fumigatus Af293 : Afu6g11200, A. oryzae RIB40 : AO090023000494, Aspergillus wentii : Aspwe1_0108297, Aspergillus sydowii : Aspsy1_0144497 and Aspergillus terreus NIH2624 : ATET_05047
AN0585	sclB	VIII	3.83164	Sclerotia-like
AN0620	-	VIII	4.07109	Ortholog of Aspergillus versicolor : Aspve1_0023747 and Aspergillus sydowii : Aspsy1_0086329
AN0622	-	VIII	2.84316	Possible pseudogene
AN0629	-	VIII	3.28183	Ortholog(s) have glutathione peroxidase activity, glutathione transferase activity, role in glutathione metabolic process and endoplasmic reticulum, mitochondrial outer membrane, plasma membrane localization
AN0630	-	VIII	3.28183	protein of unknown function
AN0632	-	VIII	3.28183	Ortholog(s) have nucleus localization
AN0633	-	VIII	2.38022	Ortholog of A. fumigatus Af293 : Afu1g16980, A. niger CBS 513.88 : An01g09880, A. oryzae RIB40 : AO090005000977, Aspergillus wentii : Aspwe1_0109484 and Aspergillus sydowii : Aspsy1_0055497
AN0634	-	VIII	2.38022	Predicted ADP ribosylation factor GTPase
AN0635	-	VIII	2.38022	Ortholog(s) have intracellular localization
AN0651	fadA	VIII	3.10658	guanine nucleotide-binding protein subunit alpha
AN0653	-	VIII	3.10658	Ortholog(s) have cytosol, nucleus localization
AN0663	-	VIII	11.8354	protein of unknown function
AN0667	manA	VIII	5.38481	mannose-6-phosphate isomerase, putative
AN0670	riboB	VIII	5.38481	Protein required for riboflavin biosynthesis
AN0684	-	VIII	4.20164	Ortholog of A. fumigatus Af293 : Afu1g13450, A. niger CBS 513.88 : An08g06520, A. oryzae RIB40 : AO090012000535, Aspergillus wentii : Aspwe1_0171971 and Aspergillus sydowii : Aspsy1_0028405
AN0695	-	VIII	3.86692	Putative snoRNP component with a predicted role in ribosomal RNA pseudouridinylation
AN0696	mad1	VIII	3.86692	Spindle assembly checkpoint component MAD1, putative
AN0697	-	VIII	2.84428	Ortholog(s) have enzyme inhibitor activity and role in actin cortical patch assembly, negative regulation of catalytic activity, septin cytoskeleton organization
AN0732	amr1	VIII	3.57173	Putative transporter of the major facilitator superfamily (MFS)
AN0733	hhtA	VIII	3.78437	Histone H3
AN0734	H4.1	VIII	3.25838	Histone H4.1, core histone protein
AN0735	-	VIII	3.78437	protein of unknown function
AN0748	-	VIII	3.35984	Has domain(s) with predicted sequence-specific DNA binding, transcription factor activity, sequence-specific DNA binding activity and role in regulation of transcription, DNA-templated
AN0762	-	VIII	2.87932	Ortholog(s) have role in Golgi vesicle transport and Golgi membrane localization
AN0763	vps3	VIII	2.87932	Putative CORVET complex protein involved in vacuolar protein sorting
AN0771	-	VIII	5.21351	Putative ABC multidrug transporter
AN0789	-	VIII	2.64553	Ortholog of Aspergillus sydowii : Aspsy1_0053160
AN0791	-	VIII	2.64553	protein of unknown function
AN0815	-	VIII	3.3336	Ortholog of A. fumigatus Af293 : Afu4g14380, A. niger CBS 513.88 : An06g00370, A. oryzae RIB40 : AO090005001119, Aspergillus wentii : Aspwe1_0043957 and Aspergillus sydowii : Aspsy1_0139553
AN0816	-	VIII	3.3336	Ortholog(s) have RNA polymerase II transcription factor activity, TBP-class protein binding, involved in preinitiation complex assembly, TBP-class protein binding activity
AN0825	-	VIII	5.52125	Ortholog of A. fumigatus Af293 : Afu1g14860, A. niger CBS 513.88 : An06g02310, An01g12970, A. oryzae RIB40 : AO090005001247, Aspergillus wentii : Aspwe1_0485796 and Aspergillus sydowii : Aspsy1_0083958
AN0831	-	VIII	3.67816	Ortholog(s) have cytoplasm localization
AN0833	-	VIII	3.67816	Ortholog of A. fumigatus Af293 : Afu1g14930, A. oryzae RIB40 : AO090005001239, Aspergillus wentii : Aspwe1_0171773, Aspergillus sydowii : Aspsy1_0139633 and Aspergillus terreus NIH2624 : ATET_00857
AN0834	-	VIII	3.67816	Putative ER protein-translocation complex subunit
AN0846	-	VIII	5.73109	Ortholog of A. fumigatus Af293 : Afu1g15040, A. niger CBS 513.88 : An01g13210, A. oryzae RIB40 : AO090005001223, Aspergillus wentii : Aspwe1_0040051 and Aspergillus sydowii : Aspsy1_0038559
AN0860	-	VIII	2.81203	Ortholog of A. fumigatus Af293 : Afu1g15260, A. niger CBS 513.88 : An01g13370, A. oryzae RIB40 : AO090103000449, AO090005001207 and Aspergillus wentii : Aspwe1_0111296
AN0874	-	VIII	2.92736	Ortholog(s) have polynucleotide adenylyltransferase activity and role in mRNA polyadenylation, nuclear-transcribed mRNA catabolic process, meiosis-specific transcripts
AN0876	-	VIII	2.92736	Has domain(s) with predicted FMN binding, oxidoreductase activity, riboflavin reductase (NADPH) activity and role in oxidation-reduction process
AN0933	crhC	VIII	2.46462	Glycosidase CRH1, putative
AN0976	rfeE	VIII	2.91419	Subunit of the SAGA transcriptional regulatory complex
AN0977	-	VIII	2.91419	Putative peroxin with a predicted role in peroxisome biogenesis
AN0978	-	VIII	2.91419	Ortholog(s) have guanyl-nucleotide exchange factor activity, translation initiation factor activity and role in negative regulation of cellular response to amino acid starvation, regulation of translational initiation
AN0979	-	VIII	4.90247	Ortholog of A. fumigatus Af293 : Afu1g16680, A. niger CBS 513.88 : An01g10380, A. oryzae RIB40 : AO090005001032, Aspergillus wentii : Aspwe1_0109980 and Aspergillus sydowii : Aspsy1_0140609
AN10004	-	VIII	2.73369	Possible pseudogene
AN10033	-	VIII	4.03241	Ortholog(s) have role in vesicle-mediated transport and COPI-coated vesicle, integral component of Golgi membrane localization
AN10051	-	VIII	3.35215	protein of unknown function
AN10054	-	VIII	5.4435	Has domain(s) with predicted phosphotransferase activity, alcohol group as acceptor activity
AN10083	-	VIII	3.60831	Has domain(s) with predicted RNA polymerase II transcription factor activity, sequence-specific DNA binding, transcription factor activity, sequence-specific DNA binding, zinc ion binding activity
AN10097	mepC	VIII	3.60831	Putative ammonium transporter-like protein
AN10124	-	VIII	5.05002	Beta-glycosidase
AN10168	-	VIII	4.28374	Ortholog of A. fumigatus Af293 : Afu1g10430, A. niger CBS 513.88 : An08g02380, Neosartorya fischeri NRRL 181 : NFIA_015240, Aspergillus wentii : Aspwe1_0036585 and Aspergillus zonatus : Aspzo1_0163764
AN10173	-	VIII	4.28374	Ortholog(s) have nucleolus localization
AN10181	-	VIII	2.69332	Ortholog of A. fumigatus Af293 : Afu1g09530, A. niger CBS 513.88 : An08g01090, A. oryzae RIB40 : AO090012000919, Neosartorya fischeri NRRL 181 : NFIA_016080 and Aspergillus wentii : Aspwe1_0036341
AN10186	-	VIII	3.66954	Ortholog(s) have GTPase binding activity, role in ER to Golgi vesicle-mediated transport and Golgi membrane localization
AN10188	-	VIII	3.66954	Putative guanylate kinase
AN10192	-	VII	3.00461	Ortholog(s) have role in conidiophore development
AN10197	-	VII	3.00461	Has domain(s) with predicted catalytic activity and role in coenzyme M biosynthetic process
AN10220	ccp1	VII	2.91555	Putative cytochrome c peroxidase
AN10224	dph4	VII	2.91555	Possible role in diphthamide biosynthesis
AN10251	-	VII	2.79401	Ortholog(s) have nuclear localization sequence binding, ubiquitin binding activity, role in response to ethanol and cytosol localization
AN10258	-	VII	3.95945	Ortholog(s) have anaphase-promoting complex, cytosol localization
AN10266	-	VII	2.13647	Putative ubiquitin-activating enzyme
AN10311	mnpA	VII	4.84017	Putative hyphal cell wall mannoprotein
AN10334	-	VI	3.1983	Has domain(s) with predicted DNA binding, RNA polymerase II transcription factor activity, sequence-specific DNA binding, sequence-specific DNA binding and transcription factor activity, more
AN1037	odeA	VIII	4.68821	Oleate delta-12 desaturase
AN10380	dclB	VI	9.10348	Putative Dicer protein
AN10391	-	VI	3.70085	protein of unknown function
AN10397	-	VI	2.69709	protein of unknown function
AN10452	-	II	2.61186	Ortholog(s) have dihydroceramidase activity, role in ceramide biosynthetic process, ceramide catabolic process and endoplasmic reticulum, fungal-type vacuole membrane localization
AN10461	-	II	7.97331	protein of unknown function
AN10491	-	II	2.79313	Putative Zn(II)2Cys6 transcription factor
AN10495	-	II	3.24826	Succinyl-CoA:3-oxoadipate CoA-transferase, putative
AN10517	-	II	3.65515	Has domain(s) with predicted DNA binding, zinc ion binding activity, role in transcription, DNA-templated and nucleus localization
AN10529	-	II	3.65515	Has domain(s) with predicted catalytic activity, pyridoxal phosphate binding activity and role in biosynthetic process
AN10532	-	II	3.65515	Ortholog of A. fumigatus Af293 : Afu1g06000, A. niger CBS 513.88 : An18g03830, A. oryzae RIB40 : AO090009000483, Aspergillus wentii : Aspwe1_0050059 and Aspergillus sydowii : Aspsy1_0090995
AN10550	-	III	4.04064	Putative transcriptional regulator with homology to XlnR and AraR
AN1058	-	VIII	2.93891	Ortholog of A. fumigatus Af293 : Afu1g12350, A. oryzae RIB40 : AO090001000294, Aspergillus wentii : Aspwe1_0172072, Aspergillus sydowii : Aspsy1_0053315 and Aspergillus terreus NIH2624 : ATET_00433
AN10615	-	III	3.39943	Putative branchpoint binding protein
AN10622	-	III	3.31733	Ortholog(s) have role in mitochondrial respiratory chain complex assembly and cytosol, mitochondrial intermembrane space, nucleus localization
AN10632	-	V	2.78574	Has domain(s) with predicted nucleic acid binding activity and role in DNA integration
AN10650	-	V	2.49038	Ortholog of A. nidulans FGSC A4 : AN11203, A. fumigatus Af293 : Afu4g00520, A. niger CBS 513.88 : An12g05740 and Aspergillus wentii : Aspwe1_0072865, Aspwe1_0156452
AN10654	-	V	2.49038	protein of unknown function
AN10677	-	V	3.70688	Ortholog(s) have role in DNA repair, ascospore formation, meiotic gene conversion, reciprocal meiotic recombination and mitotic spindle, nucleus, site of double-strand break localization
AN10702	-	V	3.58784	Ortholog(s) have alpha-1,4-glucosidase activity, role in polysaccharide biosynthetic process, protein N-linked glycosylation and endoplasmic reticulum lumen, glucosidase II complex localization
AN10711	-	V	3.62565	Ortholog(s) have role in mitochondrial respiratory chain complex IV assembly and mitochondrion localization
AN10715	-	V	3.62565	Ortholog of A. fumigatus Af293 : Afu6g06560, A. niger CBS 513.88 : An03g03300, A. oryzae RIB40 : AO090003000028 and Aspergillus wentii : Aspwe1_0026209
AN10722	-	V	3.60592	Ortholog(s) have ubiquitin-specific protease activity, role in protein deubiquitination, ubiquitin homeostasis, ubiquitin-dependent protein catabolic process via the multivesicular body sorting pathway and cytosol localization
AN10732	-	I	4.2898	Has domain(s) with predicted phosphatidylinositol binding activity and role in cell communication
AN10745	-	I	3.01824	Ortholog(s) have mitochondrion localization
AN10746	-	I	3.01824	MOSC-domain containing protein
AN10753	ad14	I	2.73533	phosphoribosylglycinamide formyltransferase, putative
AN10759	-	I	3.59729	protein of unknown function
AN1082	-	VIII	3.52271	Putative nucleoside phosphatase
AN10830	-	I	3.99266	protein of unknown function
AN10834	acdB	I	4.15665	acyl-CoA dehydrogenase family protein
AN10837	ad20	I	3.99413	amidophosphoribosyltransferase, putative
AN1084	-	VIII	3.52271	Putative elongation factor EF-Tu
AN10840	-	I	3.99413	Has domain(s) with predicted DNA binding, catalytic activity and role in DNA repair, base-excision repair
AN10841	-	I	4.15665	Ortholog(s) have dodecenoyl-CoA delta-isomerase activity, role in fatty acid beta-oxidation, filamentous growth and peroxisome localization
AN1085	sey1	VIII	3.52271	Ortholog(s) have GTPase activity, role in cellular response to drug, endoplasmic reticulum inheritance, endoplasmic reticulum membrane fusion, hexose transport, pathogenesis and cortical endoplasmic reticulum, cytosol localization
AN10874	-	IV	2.86881	Ortholog(s) have ubiquitin-protein transferase activity, role in ER-associated ubiquitin-dependent protein catabolic process, protein monoubiquitination, protein polyubiquitination and endoplasmic reticulum membrane localization
AN10876	-	IV	3.1207	Has domain(s) with predicted cation transmembrane transporter activity, role in cation transport, transmembrane transport and integral component of membrane localization
AN10878	-	IV	2.86881	Ortholog(s) have role in ER to Golgi vesicle-mediated transport, cellular response to drug, vesicle fusion with Golgi apparatus
AN10880	-	IV	3.1207	Ortholog(s) have proteasome binding activity, role in cellular response to arsenic-containing substance, proteasome-mediated ubiquitin-dependent protein catabolic process and cytoplasm, nucleus localization
AN10906	-	IV	2.67208	Has domain(s) with predicted DNA binding, zinc ion binding activity, role in transcription, DNA-templated and nucleus localization
AN10909	-	IV	8.17897	Has domain(s) with predicted trans-aconitate 2-methyltransferase activity
AN10912	-	IV	2.67208	Has domain(s) with predicted RNA polymerase II transcription factor activity, sequence-specific DNA binding, zinc ion binding activity, role in regulation of transcription, DNA-templated and nucleus localization
AN10915	-	IV	8.17897	Ortholog of A. niger CBS 513.88 : An04g09630, An03g01920, Aspergillus wentii : Aspwe1_0160312, Aspwe1_0167997, Aspergillus versicolor : Aspve1_0513563 and Aspergillus niger ATCC 1015 : 195107-mRNA, 45712-mRNA
AN10925	PEX12	IV	3.51899	Ortholog(s) have ubiquitin-protein transferase activity, role in protein import into peroxisome matrix, protein monoubiquitination and integral component of peroxisomal membrane, peroxisomal importomer complex localization
AN10929	-	IV	3.26796	Ortholog(s) have role in filamentous growth of a population of unicellular organisms, negative regulation of filamentous growth of a population of unicellular organisms
AN1094	ndiF	VIII	3.81619	Putative mitochondrial NADH dehydrogenase (ubiquinone) with a predicted role in energy metabolism
AN10958	-	IV	4.95462	Has domain(s) with predicted role in transmembrane transport and integral component of membrane localization
AN10968	-	IV	2.70413	protein of unknown function
AN1097	nnk1	VIII	2.9171	Ortholog(s) have protein kinase activity, role in protein phosphorylation, proteolysis and cytoplasm localization
AN11003	-	IV	2.73884	Has domain(s) with predicted DNA binding, RNA polymerase II transcription factor activity, sequence-specific DNA binding, zinc ion binding activity and role in regulation of transcription, DNA-templated, transcription, DNA-templated
AN11010	-	IV	3.20591	Ortholog(s) have GTPase activator activity, role in intracellular protein transport and cell division site, cytosol localization
AN11021	-	IV	3.52504	protein of unknown function
AN11036	-	II	5.05588	Ortholog of A. fumigatus Af293 : Afu1g02450, Afu4g04140, A. niger CBS 513.88 : An03g00240 and A. oryzae RIB40 : AO090003000331, AO090023000392
AN11043	-	II	5.05588	Has domain(s) with predicted N-acetyltransferase activity
AN11051	-	II	5.05588	Putative GH 75 family chitosanase
AN11052	-	II	3.31215	Ortholog(s) have 5'-3' exoribonuclease activity, magnesium ion binding activity, role in RNA phosphodiester bond hydrolysis, exonucleolytic and cytoplasmic mRNA processing body, cytoplasmic stress granule, cytosol localization
AN11057	-	II	3.31079	protein of unknown function
AN11058	-	II	3.31079	Ortholog(s) have intracellular localization
AN11065	-	II	3.35377	Oxidosqualene-lanosterol cyclase, putative
AN11071	-	II	3.35377	SGT1 and CS domain protein
AN11093	-	III	2.6138	Has domain(s) with predicted DNA binding, RNA polymerase II transcription factor activity, sequence-specific DNA binding, transcription factor activity, sequence-specific DNA binding, zinc ion binding activity
AN11098	-	III	5.36744	Ortholog(s) have role in hyphal growth, regulation of glycogen metabolic process
AN11103	-	III	3.25647	Ortholog of A. nidulans FGSC A4 : AN3237, A. fumigatus Af293 : Afu6g02400, A. niger CBS 513.88 : An09g03170, An12g08350 and A. oryzae RIB40 : AO090023000655, AO090120000127
AN11106	-	III	3.25647	Ortholog of A. nidulans FGSC A4 : AN1196, A. fumigatus Af293 : Afu1g10800, Afu6g02390, A. niger CBS 513.88 : An12g08360, An08g03040 and A. oryzae RIB40 : AO090038000335, AO090120000126
AN11109	-	III	3.84032	ORF that was absent from the original release of version 4 of the A. nidulans annotation, but present in a previous version
AN11124	-	III	2.98977	Has domain(s) with predicted hydrolase activity and role in dUTP metabolic process
AN11131	-	III	5.99304	Ortholog(s) have RNA polymerase II core binding activity, role in chromatin-mediated maintenance of transcription, transcription elongation from RNA polymerase II promoter and transcription elongation factor complex localization
AN11175	-	VI	3.59863	Ortholog(s) have role in mitochondrial respiratory chain complex IV assembly and mitochondrion localization
AN1120	-	VIII	4.05644	Protein with a predicted role in actin assembly
AN1122	-	VIII	4.05644	Ortholog(s) have cytosolic large ribosomal subunit, preribosome, large subunit precursor localization
AN11244	-	I	4.962	Ortholog(s) have fungal-type vacuole membrane localization
AN11245	-	I	4.962	Predicted glycosylphosphatidylinositol (GPI)-anchored protein
AN1130	-	VIII	2.47209	Ortholog of A. nidulans FGSC A4 : AN5168, A. fumigatus Af293 : Afu6g07030, Afu4g13872, A. niger CBS 513.88 : An15g06750, An07g01930 and A. oryzae RIB40 : AO090701000916
AN11321	-	VII	3.81539	protein of unknown function
AN11359	-	VI	3.93622	protein of unknown function
AN11392	-	VI	3.37473	protein of unknown function
AN11411	-	II	3.66594	Ortholog(s) have structural constituent of ribosome activity and cytosolic small ribosomal subunit, nucleus, yeast-form cell wall localization
AN11462	-	V	3.68687	Possible pseudogene
AN11543	-	IV	5.01703	Ortholog of A. niger CBS 513.88 : An14g00820, Aspergillus wentii : Aspwe1_0116393, Aspergillus versicolor : Aspve1_0046161 and Aspergillus clavatus NRRL 1 : ACLA_054360
AN1156	pxdA	VIII	4.27285	Peroxisome distribution mutant A
AN11575	-	IV	2.94689	protein of unknown function
AN11581	-	II	4.78498	protein of unknown function
AN11597	-	II	4.50923	Ortholog of A. fumigatus Af293 : Afu5g03300, A. niger CBS 513.88 : An09g05625, Neosartorya fischeri NRRL 181 : NFIA_038810, Aspergillus wentii : Aspwe1_0114897 and Aspergillus versicolor : Aspve1_0203178
AN11609	-	V	3.12578	protein of unknown function
AN11616	-	V	3.34583	protein of unknown function
AN11623	-	V	4.79064	protein of unknown function
AN11626	-	III	3.92215	Has domain(s) with predicted polygalacturonase activity and role in carbohydrate metabolic process
AN11684	ubp16	VI	2.87206	Ortholog(s) have ubiquitin-specific protease activity, role in protein deubiquitination and mitochondrial outer membrane localization
AN1170	clrD	VIII	4.47592	Putative H3K9 methyltransferase
AN11702	-	VI	3.74253	Ortholog(s) have cytoplasm, nucleus localization
AN11703	-	VI	3.74253	protein of unknown function
AN1174	-	VIII	3.04927	Has domain(s) with predicted ATP binding, ATPase activity, ATPase activity, coupled to transmembrane movement of substances, nucleoside-triphosphatase activity, nucleotide binding activity and role in transport
AN1175	-	VIII	3.04927	Has domain(s) with predicted role in rRNA processing and preribosome, small subunit precursor localization
AN11758	-	IV	3.16796	protein of unknown function
AN1177	-	VIII	3.38398	Ortholog(s) have cytosol, plasma membrane localization
AN11774	-	III	3.31733	Has domain(s) with predicted role in intra-Golgi vesicle-mediated transport and Golgi transport complex localization
AN1178	-	VIII	3.38398	Ortholog(s) have cytosol, nucleus localization
AN11788	-	V	3.58784	Ortholog(s) have nucleus localization
AN1179	-	VIII	3.38398	Protein with a predicted role in negative regulation of gluconeogenesis and protein targeting to vacuole
AN11797	-	VII	4.09104	protein of unknown function
AN11801	-	VII	4.39573	protein of unknown function
AN11817	-	VIII	3.52644	protein of unknown function
AN11869	-	VII	5.69062	protein of unknown function
AN11891	zipA	VIII	3.53883	Putative bZIP transcription factor
AN11892	-	VIII	3.53883	Ortholog(s) have 3'-tRNA processing endoribonuclease activity, role in mitochondrial tRNA 3'-end processing, nuclear tRNA 3'-trailer cleavage, endonucleolytic and mitochondrion, nucleus localization
AN11920	-	I	3.54848	oxidoreductase, putative
AN11934	-	VIII	2.62018	Has domain(s) with predicted ATP binding, ATPase activity, ATPase activity, coupled to transmembrane movement of substances, nucleoside-triphosphatase activity, nucleotide binding activity and role in transmembrane transport
AN11962	-	VII	2.5294	Has domain(s) with predicted DNA binding, zinc ion binding activity, role in transcription, DNA-templated and nucleus localization
AN11978	-	III	4.89162	Ortholog(s) have endoplasmic reticulum localization
AN11980	-	I	2.97292	protein of unknown function
AN12013	-	I	3.82447	protein of unknown function
AN12054	ssnF	I	3.91371	Ortholog of S. cerevisiae Ssn6p
AN12057	-	IV	7.35876	Ortholog(s) have mitochondrial outer membrane localization
AN12078	-	III	4.41047	protein of unknown function
AN12084	-	IV	4.93676	Ortholog of Aspergillus wentii : Aspwe1_0167532, Aspergillus versicolor : Aspve1_0052887, Aspergillus zonatus : Aspzo1_0014388 and Aspergillus sydowii : Aspsy1_1045764
AN12149	-	IV	2.3765	Ortholog of Aspergillus glaucus : Aspgl1_0039633, Aspergillus wentii : Aspwe1_0187295, Aspergillus versicolor : Aspve1_0046062 and Aspergillus sydowii : Aspsy1_0048834
AN12160	-	I	8.54184	protein of unknown function
AN12165	-	III	2.61908	protein of unknown function
AN12171	-	II	2.28379	Ortholog(s) have SNAP receptor activity, role in endocytosis, vesicle fusion and SNARE complex, cell septum, endoplasmic reticulum, endosome, trans-Golgi network localization
AN12173	-	II	3.38978	Ortholog(s) have cytosol, nucleus localization
AN12197	-	VII	3.60261	Ortholog of A. nidulans FGSC A4 : AN8093, A. fumigatus Af293 : Afu4g13910, Afu5g12760, A. niger CBS 513.88 : An15g06460, An13g02370 and A. oryzae RIB40 : AO090012000187
AN12203	-	II	3.19679	Ortholog(s) have tRNA-intron endonuclease activity, role in cellular response to drug, mRNA cleavage, tRNA-type intron splice site recognition and cleavage and mitochondrial outer membrane, tRNA-intron endonuclease complex localization
AN12204	-	II	3.19679	protein of unknown function
AN12212	-	VIII	11.8354	protein of unknown function
AN12229	-	III	4.12116	Ortholog(s) have cytosol, nucleus localization
AN12232	-	VII	3.99537	protein of unknown function
AN12249	-	IV	2.82975	Ortholog of Aspergillus versicolor : Aspve1_0088432 and Aspergillus sydowii : Aspsy1_0209211
AN12252	-	VI	4.02611	protein of unknown function
AN12259	-	V	4.31949	protein of unknown function
AN12270	-	VIII	4.12151	protein of unknown function
AN12290	-	IV	3.67031	Has domain(s) with predicted oxidoreductase activity and role in metabolic process
AN12313	-	VI	6.91864	Predicted mariner Ant1 transposon-related ORF
AN12316	-	VI	5.46965	Ortholog(s) have cytosine deaminase activity, role in cytidine metabolic process, cytosine metabolic process, pyrimidine-containing compound salvage and cytoplasm, nucleus localization
AN12326	-	VI	3.12061	carbohydrate binding protein, putative
AN12348	-	VIII	3.66954	Ortholog of A. niger CBS 513.88 : An08g00240, Neosartorya fischeri NRRL 181 : NFIA_016850, Aspergillus versicolor : Aspve1_0024638 and Aspergillus clavatus NRRL 1 : ACLA_026690
AN12357	-	II	2.42354	protein of unknown function
AN12359	-	I	4.27972	protein of unknown function
AN1237	uvsC	VIII	4.28374	Protein with homology to Saccharomyces cerevisiae Rad51p and to bacterial RecA
AN12389	-	II	4.44743	Ortholog(s) have mitochondrion localization
AN12418	-	V	3.42015	protein of unknown function
AN12443	-	V	2.84908	Ortholog of A. niger CBS 513.88 : An16g02400, Aspergillus niger ATCC 1015 : 125573-mRNA, 38987-mRNA, Aspergillus zonatus : Aspzo1_0076718 and Aspergillus terreus NIH2624 : ATET_09959
AN12481	-	IV	3.18444	protein of unknown function
AN12487	-	II	3.28944	protein of unknown function
AN1258	-	VIII	3.25362	Ortholog of A. fumigatus Af293 : Afu1g10210, A. niger CBS 513.88 : An08g02080, A. oryzae RIB40 : AO090038000405, Aspergillus wentii : Aspwe1_0103837 and Aspergillus sydowii : Aspsy1_0083479
AN1259	clf1	VIII	3.25362	Ortholog(s) have Prp19 complex, spliceosomal complex localization
AN1260	-	VIII	3.25362	Ortholog(s) have role in mRNA cis splicing, via spliceosome and U4/U6 x U5 tri-snRNP complex localization
AN1261	-	VIII	3.25362	protein of unknown function
AN1269	-	VIII	2.67984	Ortholog of A. fumigatus Af293 : Afu1g09980, Afu8g01400, A. niger CBS 513.88 : An08g01800, A. oryzae RIB40 : AO090038000434, AO090011000869 and Aspergillus wentii : Aspwe1_0048977
AN1270	-	VIII	2.67984	Putative translation initiation factor 3, subunit h (eIF-3h)
AN1271	-	VIII	2.67984	Ortholog(s) have arylformamidase activity and role in NAD biosynthetic process
AN1300	CYP548G2P	VIII	5.39179	Putative cytochrome P450
AN1301	-	VIII	5.39179	Has domain(s) with predicted catalytic activity, ferric iron binding, iron ion binding, oxidoreductase activity, acting on single donors with incorporation of molecular oxygen, incorporation of two atoms of oxygen activity
AN1391	-	VIII	3.50077	Ortholog of A. fumigatus Af293 : Afu1g08870, A. niger CBS 513.88 : An08g00360, A. oryzae RIB40 : AO090005001639, Aspergillus wentii : Aspwe1_0106441 and Aspergillus sydowii : Aspsy1_0141722
AN1393	-	VIII	3.50077	Ortholog(s) have mitochondrion localization
AN1394	aspD	VIII	3.50077	Putative septin
AN1401	kapK	VIII	2.2224	Exportin-1, putative
AN1402	-	VIII	2.2224	Ortholog(s) have role in sporocarp development involved in sexual reproduction
AN1404	-	VIII	2.59832	Diacylglycerol kinase domain-containing protein
AN1439	-	VII	3.93572	Ortholog of A. niger CBS 513.88 : An16g08810, Aspergillus wentii : Aspwe1_0117655, Aspergillus versicolor : Aspve1_0068476 and Aspergillus clavatus NRRL 1 : ACLA_057630
AN1445	-	VII	3.61631	Ortholog(s) have protein-histidine N-methyltransferase activity, role in peptidyl-histidine methylation, to form tele-methylhistidine and cytosol, nucleus localization
AN1451	-	VII	2.27455	Ortholog of A. fumigatus Af293 : Afu8g04390, A. niger CBS 513.88 : An16g08650, A. oryzae RIB40 : AO090103000064, Aspergillus wentii : Aspwe1_0116823 and Aspergillus sydowii : Aspsy1_0144294
AN1452	nop12	VII	2.27455	Ortholog(s) have nucleolus localization
AN1453	depA	VII	2.27455	Transcriptional regulatory protein DepA, putative
AN1463	-	VII	2.50746	Predicted glycosylphosphatidylinositol (GPI)-anchored protein
AN1501	-	VII	5.98762	protein of unknown function
AN1558	myoA	VII	4.478	Putative myosin I
AN1559	-	VII	4.478	Ortholog(s) have cytoplasm localization
AN1560	plkA	VII	4.478	Polo-like kinase, involved in initiation of mitosis and mitotic progression
AN1596	-	VII	3.00214	Putative short-chain dehydrogenase
AN1598	CYP503B1	VII	3.00214	Putative cytochrome P450
AN1624	oliC	VII	4.17503	Subunit 9 of the mitochondrial inner membrane F1F0-ATPase complex
AN1629	-	VII	2.91555	Has domain(s) with predicted GTPase activator activity, zinc ion binding activity
AN1694	-	VII	4.28902	Ortholog(s) have cytosol, nucleus localization
AN1695	-	VII	4.28902	Ortholog(s) have Golgi apparatus, cytosol, nucleus localization
AN1718	-	VII	3.2425	Ortholog of A. nidulans FGSC A4 : AN1714, A. fumigatus Af293 : Afu4g08380, Afu4g08420, A. niger CBS 513.88 : An04g03190, An04g03210 and A. oryzae RIB40 : AO090023000718
AN1719	-	VII	3.2425	Ortholog of A. fumigatus Af293 : Afu4g08370, A. niger CBS 513.88 : An04g03180, A. oryzae RIB40 : AO090701000366 and Aspergillus wentii : Aspwe1_0102057, Aspwe1_0436878
AN1788	-	VII	2.76284	Has domain(s) with predicted metal ion transmembrane transporter activity, role in metal ion transport, transmembrane transport and membrane localization
AN1789	ffkD	VII	2.76284	Putative protein kinase
AN1798	-	VII	5.67917	Ortholog(s) have sterol esterase activity, role in cell wall mannoprotein biosynthetic process, sterol metabolic process and integral component of membrane, plasma membrane localization
AN1801	-	VII	3.47265	Ortholog of A. fumigatus Af293 : Afu2g14620, A. niger CBS 513.88 : An15g03880, A. oryzae RIB40 : AO090005000082, Neosartorya fischeri NRRL 181 : NFIA_089820 and Aspergillus versicolor : Aspve1_0147504
AN1802	-	VII	3.47265	Ortholog(s) have role in mRNA splicing, via spliceosome and Prp19 complex, U1 snRNP, U2 snRNP, U2-type prespliceosome, U4/U6 x U5 tri-snRNP complex, U5 snRNP localization
AN1814	-	VII	2.25213	protein of unknown function
AN1874	hulD	VII	5.11055	Putative HECT ubiquitin ligase
AN1875	-	VII	5.11055	Ortholog(s) have sequence-specific DNA binding activity and role in budding cell bud growth, mitotic cell cycle, nucleocytoplasmic transport, ribosomal large subunit biogenesis
AN1893	silA	VII	2.72959	Light response regulator
AN1894	-	VII	2.72959	Transcript induced in response to calcium dichloride in a CrzA-dependent manner
AN1900	-	VII	6.35174	Has domain(s) with predicted zinc ion binding activity
AN1902	-	VII	4.26277	Ortholog of A. fumigatus Af293 : Afu2g04170, A. niger CBS 513.88 : An11g02270, A. oryzae RIB40 : AO090003000203, Aspergillus wentii : Aspwe1_0032670 and Aspergillus sydowii : Aspsy1_0026333
AN1903	-	VII	4.95559	protein of unknown function
AN1917	dicB	VII	2.70011	Putative mitochondrial dicarboxylate-tricarboxylate carrier
AN1918	acuF	VII	4.09104	phosphoenolpyruvate carboxykinase, putative
AN1923	-	VII	3.23059	Putative alanine transaminase with a predicted role in alanine and aspartate metabolism
AN1963	-	VII	4.77963	Has domain(s) with predicted hydrolase activity, hydrolase activity, acting on ester bonds activity and role in lipid metabolic process
AN1964	-	VII	4.77963	Ortholog of S. cerevisiae RPS6B and RPS6A
AN1983	-	VII	3.59579	Ortholog(s) have cytosol, nucleus localization
AN1997	-	VII	3.81539	Has domain(s) with predicted nucleic acid binding, zinc ion binding activity
AN20052	-	VI	3.46929	protein of unknown function
AN2016	amyR	VII	5.2111	Fungal Zn(2)-Cys(6) binuclear cluster domain-containing protein
AN2017	agdA	VII	5.2111	alpha-glucosidase, putative
AN2042	-	VII	4.41527	FAD binding domain-containing protein
AN2062	bipA	VII	3.19895	Putative ER-resident chaperone of the HSP70 family
AN2070	-	VII	3.52991	Ortholog of A. fumigatus Af293 : Afu2g04750, A. niger CBS 513.88 : An11g04410, A. oryzae RIB40 : AO090003000278, Aspergillus wentii : Aspwe1_0718370 and Aspergillus sydowii : Aspsy1_0142154
AN2071	vps27	VII	3.52991	Putative intracellular protein transport
AN2072	-	VII	3.52991	Putative ubiquitin-specific protease
AN2080	-	VII	4.53204	Ortholog(s) have translation release factor activity, role in cytoplasmic translational termination and cytosolic ribosome, translation release factor complex localization
AN2081	-	VII	4.53204	Ortholog(s) have GTPase regulator activity and cytosol, nucleus localization
AN2107	-	VII	2.65856	Has domain(s) with predicted GTP binding, GTPase activity
AN2113	-	VII	2.99999	Ortholog of A. fumigatus Af293 : Afu2g05250/rfeD, A. niger CBS 513.88 : An11g05180, A. oryzae RIB40 : AO090003000347, Aspergillus wentii : Aspwe1_0120495 and Aspergillus sydowii : Aspsy1_0141369
AN2122	-	VII	2.86821	Has domain(s) with predicted DNA binding, RNA polymerase II transcription factor activity, sequence-specific DNA binding, zinc ion binding activity and role in regulation of transcription, DNA-templated, transcription, DNA-templated
AN2128	-	VII	3.60646	Ortholog(s) have role in cytokinesis after mitosis checkpoint, microtubule bundle formation involved in horsetail-astral microtubule organization, microtubule bundle formation involved in mitotic spindle midzone assembly
AN2129	csnE	VII	3.60646	COP9 signalosome complex subunit 5
AN2134	-	VII	3.59269	protein of unknown function
AN2138	-	VII	3.60261	Ortholog(s) have cytosol localization
AN2140	-	VII	3.60261	Ortholog(s) have plasma membrane localization
AN2175	-	VII	2.13647	Putative glucose oxidase-related protein
AN2176	gcpD	VII	2.13647	Gamma-tubulin complex protein 4
AN2193	-	VII	5.33841	Ortholog of A. fumigatus Af293 : Afu6g13840, A. niger CBS 513.88 : An12g06000, Aspergillus wentii : Aspwe1_0033514, Aspergillus sydowii : Aspsy1_0090654 and Aspergillus terreus NIH2624 : ATET_03424
AN2262	-	VII	3.38605	Ortholog(s) have role in cellular response to oxidative stress, response to osmotic stress, ribosomal small subunit biogenesis, ribosomal small subunit export from nucleus
AN2263	-	VII	3.38605	Ortholog(s) have mRNA binding activity and role in ascospore formation, conjugation with cellular fusion, ribosomal large subunit assembly, ribosomal subunit export from nucleus
AN2265	ksp1	VII	5.49973	Putative serine/threonine protein kinase
AN2278	-	VII	3.83012	Ortholog(s) have role in cellular response to biotic stimulus, cellular response to neutral pH and filamentous growth of a population of unicellular organisms in response to biotic stimulus, more
AN2331	pelA	VII	4.41899	Protein with pectin lyase activity, involved in degradation of pectin
AN2332	-	VII	4.41899	Putative succinate dehydrogenase with a predicted role in the TCA cycle
AN2343	-	VII	3.92509	Putative nitroreductase
AN2344	-	VII	3.92509	Putative transmembrane transporter
AN2374	-	VII	2.57455	Has domain(s) with predicted oxidoreductase activity and role in metabolic process
AN2375	-	VII	2.57455	Has domain(s) with predicted RNA polymerase II transcription factor activity, sequence-specific DNA binding, zinc ion binding activity, role in regulation of transcription, DNA-templated and nucleus localization
AN2418	hbrA	VII	3.31272	HOPS/CORVET complex subunit, vacuolar sorting protein, putative
AN2419	-	VII	3.31272	Ortholog(s) have role in ascospore-type prospore assembly and prospore membrane localization
AN2522	-	VII	8.33282	Ortholog of A. fumigatus Af293 : Afu3g14410, A. niger CBS 513.88 : An09g04050, A. oryzae RIB40 : AO090701000592, Aspergillus wentii : Aspwe1_0073746 and Aspergillus sydowii : Aspsy1_0146188
AN2523	chsB	VII	8.33282	chitin synthase B
AN2531	-	VII	2.5294	Has domain(s) with predicted role in transmembrane transport and integral component of membrane localization
AN2532	-	VII	2.5294	Ortholog(s) have copper ion binding, primary amine oxidase activity, quinone binding activity, role in oxidation-reduction process and external side of fungal-type cell wall localization
AN2549	easD	VII	3.22989	Putative acyl-CoA ligase
AN2571	-	VII	3.74929	protein of unknown function
AN2577	-	VII	3.81536	Ortholog(s) have glyoxysome localization
AN2578	-	VII	3.81536	Has domain(s) with predicted peroxidase activity
AN2626	-	VI	5.48169	protein of unknown function
AN2657	-	VI	4.32991	protein of unknown function
AN2659	-	VI	4.32991	Predicted glycosylphosphatidylinositol (GPI)-anchored protein
AN2660	-	VI	4.26732	Ortholog of A. nidulans FGSC A4 : AN6764, AN7798, A. fumigatus Af293 : Afu8g01960 and A. niger CBS 513.88 : An15g04120, An11g05430, An01g12050, An11g03480, An01g01140
AN2667	-	VI	3.93663	Ortholog(s) have role in conidiophore development
AN2684	-	VI	2.59505	Putative oxidoreductase with a predicted role in sterol metabolism
AN2685	-	VI	2.59505	Ortholog of Aspergillus wentii : Aspwe1_0039128, Aspergillus versicolor : Aspve1_0134218, Aspergillus clavatus NRRL 1 : ACLA_017060 and Aspergillus niger ATCC 1015 : 184563-mRNA
AN2686	-	VI	2.59505	Has domain(s) with predicted role in mitotic spindle organization in nucleus and DASH complex, mitotic spindle localization
AN2687	rho4	VI	3.10711	Putative Rho-like GTPase
AN2688	-	VI	3.10711	Putative phosphatase with a predicted role in carbohydrate or glycolipid metabolism
AN2689	ulpA	VI	3.10711	SUMO-specific isopeptidase
AN2692	mcnA	VI	3.24103	Phosphoprotein regulated by proline-directed phosphorylation
AN2715	-	VI	3.02798	Has domain(s) with predicted oxidoreductase activity and role in metabolic process
AN2716	-	VI	3.02798	Has domain(s) with predicted catalytic activity and role in metabolic process
AN2723	-	VI	5.07314	Putative multifunctional enzyme with a predicted role in histidine metabolism
AN2725	-	VI	2.40758	Has domain(s) with predicted DNA binding, RNA polymerase II transcription factor activity, sequence-specific DNA binding, zinc ion binding activity and role in regulation of transcription, DNA-templated, transcription, DNA-templated
AN2726	-	VI	6.91864	protein of unknown function
AN2727	CYP665A1	VI	6.91864	Putative cytochrome P450
AN2731	-	VI	5.46965	Ortholog(s) have ATPase activator activity, unfolded protein binding activity
AN2797	-	VI	3.87049	protein of unknown function
AN2815	-	VI	6.99627	Putative mannitol 2-dehydrogenase with a predicted role in mannose/mannitol, fructose, and sorbose/sorbitol metabolism
AN2873	lysA	VI	2.87206	Saccharopine dehydrogenase [NAD(+), L-lysine-forming], putative
AN2882	-	VI	3.01943	Putative homoserine dehydrogenase with a predicted role in glycine, serine, and threonine metabolism
AN2883	-	VI	3.01943	Ortholog(s) have role in regulation of telomere maintenance via telomerase and nucleus localization
AN2919	sltA	VI	5.48939	C2H2 zinc-finger transcription factor involved in cation homeostasis
AN2927	mps1	VI	2.9357	Essential protein kinase
AN2928	-	VI	2.95706	Ortholog of A. fumigatus Af293 : Afu3g08110, A. niger CBS 513.88 : An02g11620, A. oryzae RIB40 : AO090005001467, Aspergillus wentii : Aspwe1_0078084 and Aspergillus terreus NIH2624 : ATET_01658
AN2953	-	VI	4.93073	Ortholog of A. fumigatus Af293 : Afu3g07890, A. niger CBS 513.88 : An02g11360, A. oryzae RIB40 : AO090005001486, Aspergillus wentii : Aspwe1_0041944 and Aspergillus sydowii : Aspsy1_0056308
AN2954	-	VI	7.92305	Ortholog of A. fumigatus Af293 : Afu3g07870, A. niger CBS 513.88 : An02g11390, A. oryzae RIB40 : AO090005001484, Aspergillus wentii : Aspwe1_0029219 and Aspergillus sydowii : Aspsy1_0042610
AN2955	-	VI	7.92305	Has domain(s) with predicted role in biosynthetic process
AN3032	-	VI	3.02054	Predicted glycosylphosphatidylinositol (GPI)-anchored protein
AN3033	-	VI	3.14816	Ortholog(s) have cytoplasm, nuclear chromatin localization
AN3044	abnD	VI	3.9674	arabinan endo-1,5-alpha-L-arabinosidase, putative
AN3048	-	VI	5.1838	Predicted mariner transposon-related ORF
AN3049	dfgD	VI	4.00292	Putative endo-mannanase GH76 family protein
AN3050	-	VI	3.74253	Has domain(s) with predicted DNA binding, RNA polymerase II transcription factor activity, sequence-specific DNA binding, zinc ion binding activity and role in regulation of transcription, DNA-templated, transcription, DNA-templated
AN3053	crhD	VI	2.88006	GH16 domain-containing protein
AN3074	-	VI	3.31765	Ortholog of A. nidulans FGSC A4 : AN6578, A. fumigatus Af293 : Afu3g09640, Afu6g04490, A. niger CBS 513.88 : An15g01110 and A. oryzae RIB40 : AO090701000110
AN3085	-	VI	15.2781	Ortholog(s) have role in cellular response to biotic stimulus, cellular response to starvation and filamentous growth of a population of unicellular organisms in response to biotic stimulus, more
AN3121	-	VI	3.54312	Ortholog of A. fumigatus Af293 : Afu3g12790, A. niger CBS 513.88 : An02g08810, Neosartorya fischeri NRRL 181 : NFIA_064510 and Aspergillus wentii : Aspwe1_0025248
AN3145	-	VI	3.16466	Ortholog of A. fumigatus Af293 : Afu3g13930, A. niger CBS 513.88 : An09g04790, A. oryzae RIB40 : AO090012000761, Aspergillus wentii : Aspwe1_0409946 and Aspergillus sydowii : Aspsy1_0742106
AN3172	rps0	VI	3.68148	Ortholog of S. cerevisiae RPS0A and RPS0B
AN3173	-	VI	3.68148	Ortholog(s) have structural constituent of ribosome activity and mitochondrial membrane, mitochondrial small ribosomal subunit localization
AN3174	-	VI	3.68148	Ortholog of Aspergillus sydowii : Aspsy1_0087161
AN3183	-	VI	2.3181	Ortholog of A. fumigatus Af293 : Afu3g13230, A. niger CBS 513.88 : An02g09080, A. oryzae RIB40 : AO090012000810, Aspergillus wentii : Aspwe1_0088815 and Aspergillus sydowii : Aspsy1_0147513
AN3184	-	VI	2.3181	Putative aldose 1-epimerase with a predicted role in glucose metabolism
AN3188	-	VI	9.10348	Putative phosphatidylserine decarboxylase with a predicted role in phospholipid metabolism
AN3198	-	VI	4.57621	protein of unknown function
AN3307	agsB	VI	4.45615	Cell wall alpha-1,3-glucan synthase ags1, putative
AN3308	amyD	VI	4.45615	alpha-amylase, putative
AN3342	-	VI	3.71656	Ortholog of A. nidulans FGSC A4 : AN10302, AN4609, A. fumigatus Af293 : Afu7g06670, A. niger CBS 513.88 : An04g04320, An16g05670, An04g03250 and A. oryzae RIB40 : AO090011000012
AN3344	ngn27	VI	3.80822	Putative GNAT-type acetyltransferase
AN3370	-	VI	4.12163	protein of unknown function
AN3378	-	VI	3.37473	homocysteine S-methyltransferase, putative
AN3394	CYP620D1	VI	3.41552	Putative cytochrome P450
AN3395	-	VI	3.41552	protein of unknown function
AN3396	micA	VI	3.41552	Putative non-ribosomal peptide synthase (NRPS)
AN3415	-	VI	5.78135	Putative ADP-ribosylglycohydrolase family protein
AN3416	ssoA	VI	5.78135	Similar to syntaxin proteins
AN3432	-	VI	2.91079	Aldose 1-epimerase with a predicted role in carbohydrate metabolism
AN3445	-	VI	3.81254	Protein with a predicted role in the regulation of chitin synthase activity
AN3472	-	II	4.60266	protein of unknown function
AN3477	-	II	5.28319	Ortholog of Aspergillus niger ATCC 1015 : 136740-mRNA
AN3479	-	II	5.28319	Ortholog of A. nidulans FGSC A4 : AN8495, AN3143, A. fumigatus Af293 : Afu3g01440, Afu3g13940, Afu4g03340, Afu5g07620 and A. niger CBS 513.88 : An13g02880, An09g04780
AN3498	-	II	5.12478	Substrate-specific transmembrane transporter, putative
AN3501	-	II	5.22171	Putative Zn(II)2Cys6 transcription factor
AN3536	-	II	2.41153	Has domain(s) with predicted FAD binding, oxidoreductase activity and role in metabolic process
AN3538	-	II	2.41153	protein of unknown function
AN3545	-	II	2.59162	Has domain(s) with predicted oxidoreductase activity and role in metabolic process
AN3620	-	II	2.8443	Ortholog(s) have role in DNA repair, intra-S DNA damage checkpoint, mitotic DNA replication checkpoint, mitotic G2 DNA damage checkpoint and checkpoint clamp complex, cytosol, site of double-strand break localization
AN3621	gcnE	II	2.8443	SAGA complex histone acetyltransferase catalytic subunit gcnE
AN3622	rgsB	II	2.8443	Member of the RGS (regulator of G-protein signaling) family
AN3631	-	II	3.15091	Predicted glycosylphosphatidylinositol (GPI)-anchored protein
AN3632	nar1	II	3.15091	Ortholog(s) have iron-sulfur cluster binding activity, role in iron-sulfur cluster assembly and cytosol, membrane, nucleus localization
AN3674	-	II	18.8253	Has domain(s) with predicted phospholipid binding activity
AN3675	cpcA	II	3.00134	Cross-pathway control protein A, putative
AN3692	-	II	2.77586	Ortholog(s) have COPI-coated vesicle, Golgi apparatus localization
AN3693	-	II	2.77586	Ortholog(s) have Rpd3L-Expanded complex, Set3 complex, cytosol localization
AN3712	-	II	3.66594	Ortholog(s) have cytoplasm localization
AN3729	fksA	II	4.10745	1,3-beta-D-glucan synthase
AN3751	-	II	2.78385	Transcript induced in response to calcium dichloride in a CrzA-dependent manner
AN3796	-	II	2.76547	Ortholog of Neosartorya fischeri NRRL 181 : NFIA_080720, Aspergillus wentii : Aspwe1_0110971, Aspergillus versicolor : Aspve1_0083942 and Aspergillus clavatus NRRL 1 : ACLA_090600
AN3799	-	II	4.54301	Ortholog(s) have low-affinity zinc ion transmembrane transporter activity, role in low-affinity zinc II ion transport, response to zinc ion and plasma membrane localization
AN3807	-	II	4.95625	Ortholog(s) have lipid binding activity
AN3808	-	II	4.95625	Ortholog(s) have role in N-acetylglucosamine metabolic process and cytoplasm localization
AN3809	-	II	4.95625	Ortholog(s) have nicotinamidase activity, role in chromatin silencing at rDNA, chromatin silencing at telomere, negative regulation of DNA amplification, replicative cell aging and cytosol, nucleus, peroxisome localization
AN3810	-	II	4.95625	Ortholog(s) have CTD phosphatase activity, protein tyrosine phosphatase activity
AN3907	-	II	4.44743	Ortholog of A. fumigatus Af293 : Afu6g08600, A. niger CBS 513.88 : An11g05530, A. oryzae RIB40 : AO090001000521, Aspergillus wentii : Aspwe1_0045906 and Aspergillus sydowii : Aspsy1_0150554
AN3911	sndA	II	2.10617	Putative Zn(II)2Cys6 transcription factor
AN3918	-	II	4.13734	Ortholog(s) have aminopeptidase activity, role in protein catabolic process in the vacuole and fungal-type vacuole localization
AN3919	-	II	4.13734	Ortholog(s) have mRNA binding, poly(A) binding activity
AN3920	-	II	4.13734	Ortholog(s) have cytosol, nucleus localization
AN3942	-	II	2.53627	Has domain(s) with predicted catalytic activity, molybdenum ion binding, pyridoxal phosphate binding activity
AN3943	-	II	2.53627	Has domain(s) with predicted pyroglutamyl-peptidase activity, role in proteolysis and cytosol localization
AN3944	-	II	2.53627	Ortholog(s) have rDNA binding activity, role in transcription of nuclear large rRNA transcript from RNA polymerase I promoter and cytosol, nucleolus localization
AN4008	-	II	3.24826	Has domain(s) with predicted O-methyltransferase activity
AN4057	-	II	3.32941	Has domain(s) with predicted protein tyrosine/serine/threonine phosphatase activity and role in protein dephosphorylation
AN4061	-	II	3.02283	Muconolactone isomerase
AN4072	-	II	4.18001	Ortholog of A. fumigatus Af293 : Afu1g05490, A. niger CBS 513.88 : An18g04300, A. oryzae RIB40 : AO090009000396, Aspergillus wentii : Aspwe1_0169302 and Aspergillus sydowii : Aspsy1_0057624
AN4075	-	II	4.90386	protein of unknown function
AN4077	-	II	4.49842	Has domain(s) with predicted DNA binding activity
AN4142	-	II	2.68539	Possible pseudogene
AN4143	-	II	2.68539	Ortholog of A. nidulans FGSC A4 : AN12170, A. fumigatus Af293 : Afu1g00760, Afu5g14890, Aspergillus wentii : Aspwe1_0177868, Aspwe1_0403846 and Aspergillus niger ATCC 1015 : 41666-mRNA
AN4167	-	II	2.48022	Ortholog(s) have GTPase activity, calcium ion binding activity and role in mitochondrion inheritance, mitochondrion-ER tethering, phospholipid homeostasis, regulation of mitochondrion organization
AN4169	-	II	2.48022	Ortholog(s) have role in ascospore formation, cellular response to calcium ion, fungal-type cell wall organization or biogenesis and cell cortex, cell division site, cell septum, cytosol localization
AN4190	-	II	3.39274	Predicted glycosylphosphatidylinositol (GPI)-anchored protein
AN4191	-	II	3.39274	Ortholog of A. fumigatus Af293 : Afu1g05780, A. niger CBS 513.88 : An18g03720, Neosartorya fischeri NRRL 181 : NFIA_018940, Aspergillus wentii : Aspwe1_0170107 and Aspergillus versicolor : Aspve1_0031814
AN4199	-	II	2.59856	Ortholog of A. fumigatus Af293 : Afu1g05950, A. niger CBS 513.88 : An18g03630, A. oryzae RIB40 : AO090011000091 and Aspergillus wentii : Aspwe1_0038208, Aspwe1_0110054
AN4203	-	II	3.65515	Has domain(s) with predicted catalytic activity, ferric iron binding, iron ion binding, oxidoreductase activity, acting on single donors with incorporation of molecular oxygen, incorporation of two atoms of oxygen activity
AN4254	-	II	3.00438	Ortholog of A. fumigatus Af293 : Afu7g04050, A. niger CBS 513.88 : An13g00520, Aspergillus clavatus NRRL 1 : ACLA_005740 and Aspergillus sydowii : Aspsy1_0046998
AN4268	-	II	4.51892	Ortholog(s) have nitronate monooxygenase activity and role in denitrification pathway, detoxification of nitrogen compound
AN4270	pan1	II	4.51892	Ortholog(s) have protein binding, bridging activity and role in actin cortical patch assembly, axial cellular bud site selection, bipolar cellular bud site selection, endocytosis
AN4275	-	II	2.98967	protein of unknown function
AN4289	-	II	3.2213	Has domain(s) with predicted nucleic acid binding activity and role in DNA integration
AN4292	-	III	5.2897	Possible pseudogene
AN4295	-	III	4.28815	Ortholog(s) have role in cardiolipin metabolic process, cell-abiotic substrate adhesion, cristae formation, negative regulation of phosphatidylcholine biosynthetic process, phosphatidylethanolamine metabolic process
AN4297	-	III	4.28815	Ortholog(s) have role in iron-sulfur cluster assembly, mitochondrial respiratory chain complex I assembly and mitochondrial respiratory chain complex I, peripheral segment, plasma membrane localization
AN4300	-	III	4.45759	NADH-ubiquinone oxidoreductase 21.3 kDa subunit
AN4301	-	III	4.45759	Ortholog(s) have cytosol, nucleus localization
AN4302	-	III	2.74127	Ortholog of A. fumigatus Af293 : Afu4g05930, A. niger CBS 513.88 : An03g02750, Aspergillus wentii : Aspwe1_0099945, Aspergillus sydowii : Aspsy1_0036582 and Aspergillus terreus NIH2624 : ATET_06827
AN4303	-	III	2.74127	Putative phosphoethanolamine cytidylyltransferase with a predicted role in phospholipid metabolism
AN4317	sec13	III	3.57433	Putative nuclear pore complex protein with homology to Saccharomyces cerevisiae Sec13p
AN4318	-	III	3.57433	Ortholog(s) have peroxisome matrix targeting signal-2 binding activity and role in protein import into peroxisome matrix
AN4319	-	III	3.57433	Ortholog of A. fumigatus Af293 : Afu4g06110, A. niger CBS 513.88 : An04g00380, A. oryzae RIB40 : AO090023000984, Neosartorya fischeri NRRL 181 : NFIA_110030 and Aspergillus versicolor : Aspve1_0085237
AN4324	-	III	3.31863	Has domain(s) with predicted sequence-specific DNA binding, transcription factor activity, sequence-specific DNA binding activity and role in regulation of transcription, DNA-templated
AN4335	-	III	4.04064	Predicted mariner transposon-related ORF
AN4336	ladB	III	4.04064	L-arabinitol 4-dehydrogenase, putative
AN4352	-	III	2.69307	Ortholog(s) have mitochondrion, plasma membrane localization
AN4354	-	III	2.69307	protein of unknown function
AN4360	-	III	3.45386	Ortholog(s) have structural molecule activity
AN4361	metR	III	3.45386	Putative bZIP-containing transcription factor
AN4368	-	III	3.03185	protein of unknown function
AN4369	-	III	3.03185	Ortholog(s) have hyphal tip localization
AN4371	-	III	5.17459	Ortholog of A. nidulans FGSC A4 : AN1972, A. fumigatus Af293 : Afu4g06510, A. niger CBS 513.88 : An04g05970, An08g04550 and A. oryzae RIB40 : AO090003001143, AO090023000935
AN4380	rnsA	III	2.19498	Putative ribonucleotide reductase large chain with a predicted role in nucleotide salvage pathways
AN4381	-	III	2.19498	Covalently-bound cell wall protein
AN4389	mag1	III	5.16525	Pyrimidine-5'-nucleotide nucleosidase, putative
AN4390	ecmA	III	5.16525	GPI-anchored cell wall organization protein Ecm33, putative
AN4391	-	III	5.16525	Predicted DDE1 transposon-related ORF
AN4392	-	III	5.65292	protein of unknown function
AN4406	-	III	4.12116	Has domain(s) with predicted structural molecule activity
AN4407	radC	III	4.12116	Putative protein with a predicted role in homologous recombination and DNA damage repair
AN4418	-	III	6.50002	Transcript induced in response to calcium dichloride in a CrzA-dependent manner
AN4430	AHAS-S	III	3.16879	acetolactate synthase small subunit
AN4431	-	III	3.16879	Has domain(s) with predicted RNA binding activity
AN4456	-	III	3.65112	Ortholog(s) have role in cellular response to drug and nucleolus, small-subunit processome localization
AN4457	-	III	3.65112	Ortholog(s) have endopeptidase activator activity and role in proteasomal ubiquitin-independent protein catabolic process, proteasome-mediated ubiquitin-dependent protein catabolic process
AN4458	-	III	3.65112	Ortholog(s) have nucleus localization
AN4483	cmkD	III	2.72604	protein kinase, putative
AN4484	SPA13	III	2.72604	Ortholog of A. fumigatus Af293 : Afu2g03480, A. niger CBS 513.88 : An07g07940, A. oryzae RIB40 : AO090120000236, Aspergillus wentii : Aspwe1_0109794 and Aspergillus sydowii : Aspsy1_0036785
AN4488	-	III	3.88584	Putative F-box protein
AN4489	-	III	3.88584	Has domain(s) with predicted DNA binding, RNA polymerase II transcription factor activity, sequence-specific DNA binding, zinc ion binding activity and role in regulation of transcription, DNA-templated, transcription, DNA-templated
AN4500	-	III	4.45704	Putative mitochondrial ATPase inhibitor
AN4501	artA	III	4.45704	Putative 14-3-3 protein
AN4557	-	III	4.25236	Ortholog(s) have ATP binding, ATPase activity, metallopeptidase activity, role in protein complex assembly, signal peptide processing and m-AAA complex, mitochondrial inner boundary membrane localization
AN4558	-	III	3.43281	Ortholog(s) have role in positive regulation of transcription from RNA polymerase II promoter involved in cellular response to chemical stimulus and cytosol, nucleus localization
AN4560	-	III	3.43281	Putative 60S ribosomal protein
AN4561	phnB	III	3.43281	Phosducin-like protein
AN4575	-	III	4.01934	Ortholog of A. oryzae RIB40 : AO090011000461, Aspergillus flavus NRRL 3357 : AFL2T_05228, Aspergillus versicolor : Aspve1_0042983 and Aspergillus sydowii : Aspsy1_0091136
AN4576	-	III	4.01934	Has domain(s) with predicted FAD binding, oxidoreductase activity and role in metabolic process
AN4577	fmdS	III	2.54672	Kynurenine formamidase, putative
AN4578	usgS	III	2.54672	Transcript that overlaps the 5' coding sequence of the fmdS gene
AN4579	-	III	2.54672	Has domain(s) with predicted role in peroxisome inheritance and extrinsic component of intraperoxisomal membrane localization
AN4650	-	III	2.39677	Ortholog of A. fumigatus Af293 : Afu2g01790, A. niger CBS 513.88 : An07g05410, A. oryzae RIB40 : AO090011000436, Aspergillus wentii : Aspwe1_0112486 and Aspergillus sydowii : Aspsy1_0059416
AN4656	-	III	2.61908	Possible pseudogene
AN4657	-	III	2.61908	Ortholog of A. nidulans FGSC A4 : AN7889, A. fumigatus Af293 : Afu1g00920, Afu2g02370, Afu2g05115, Afu3g06425 and A. niger CBS 513.88 : An07g04250, An05g02120, An01g11840, An12g06960, An03g03340
AN4658	-	III	2.61908	Ortholog of A. fumigatus Af293 : Afu5g08460, Neosartorya fischeri NRRL 181 : NFIA_078820, Aspergillus wentii : Aspwe1_0035178 and Aspergillus versicolor : Aspve1_0042809
AN4666	-	III	3.2624	Ortholog(s) have phosphatidylinositol-3,5-bisphosphate binding activity and role in macroautophagy, piecemeal microautophagy of nucleus
AN4667	aspA	III	3.2624	septin, putative
AN4674	-	III	6.52444	Ortholog(s) have role in asexual sporulation resulting in formation of a cellular spore, cellular response to drug and cell septum, cell surface localization
AN4699	-	III	3.41047	Ortholog of A. niger CBS 513.88 : An07g04660, A. oryzae RIB40 : AO090020000435, Aspergillus wentii : Aspwe1_0278331, Aspergillus versicolor : Aspve1_0053730 and Aspergillus clavatus NRRL 1 : ACLA_011760
AN4721	-	III	2.26294	Ortholog(s) have U2-type spliceosomal complex localization
AN4740	ciaA	III	10.9259	Complex I intermediate-associated protein 30, mitochondrial, putative
AN4741	-	III	4.89162	Has domain(s) with predicted RNA polymerase II transcription cofactor activity, role in regulation of transcription from RNA polymerase II promoter and mediator complex localization
AN4742	-	III	4.89162	Ortholog(s) have ribosomal small subunit binding, translation initiation factor activity, translation initiation factor binding activity and role in formation of translation preinitiation complex, maintenance of translational fidelity
AN4745	-	III	3.89105	Predicted Rho GTPase activating protein
AN4762	-	III	3.23818	Ortholog(s) have mitochondrion localization
AN4763	-	III	3.23818	Has domain(s) with predicted zinc ion binding activity
AN4791	-	III	4.18965	Ortholog of A. fumigatus Af293 : Afu3g06800, A. niger CBS 513.88 : An11g09530, A. oryzae RIB40 : AO090020000317, Aspergillus sydowii : Aspsy1_0816069 and Aspergillus terreus NIH2624 : ATET_08741
AN4793	-	III	4.18965	Putative aspartate semialdehyde dehydrogenase with a predicted role in glycine, serine, and threonine metabolism
AN4794	-	III	2.76326	Putative ribosomal protein
AN4871	chiB	III	4.05656	Class V chitinase
AN4874	rny1	III	3.86291	Ortholog(s) have endoribonuclease activity, role in RNA catabolic process, apoptotic process, cell morphogenesis and cytosol, extracellular region, fungal-type vacuole localization
AN4875	-	III	3.86291	Ortholog(s) have role in cellular response to biotic stimulus, cellular response to starvation and filamentous growth of a population of unicellular organisms in response to biotic stimulus, more
AN4876	vps41	III	3.86291	Ortholog(s) have role in cellular response to biotic stimulus, cellular response to starvation and filamentous growth of a population of unicellular organisms in response to biotic stimulus, more
AN4878	-	III	5.13233	Putative transcription factor of unknown function
AN4899	-	III	3.40766	Ortholog(s) have peroxisome membrane targeting sequence binding activity
AN4900	meaB	III	3.40766	Putative bZIP-containing transcription factor
AN4904	-	III	3.39943	Ortholog(s) have fungal-type vacuole localization
AN4907	-	III	3.70751	Ortholog of A. fumigatus Af293 : Afu3g10810, A. niger CBS 513.88 : An03g02970, Aspergillus wentii : Aspwe1_0362245, Aspergillus sydowii : Aspsy1_0043016 and Aspergillus terreus NIH2624 : ATET_04610
AN4923	-	III	3.40823	Putative 3-hydroxy-3-methylglutaryl coenzyme A synthase with a predicted role in sterol metabolism
AN4924	-	III	3.40823	protein of unknown function
AN4925	-	III	3.40823	Ortholog(s) have endoplasmic reticulum localization
AN4926	-	III	4.20548	Ortholog of A. fumigatus Af293 : Afu3g10640, A. niger CBS 513.88 : An02g06280, A. oryzae RIB40 : AO090003000608, Aspergillus wentii : Aspwe1_0103496 and Aspergillus sydowii : Aspsy1_0146244
AN4927	-	III	4.20548	Putative F1F0-ATPase complex subunit with a predicted role in energy metabolism
AN4928	-	III	4.20548	Ortholog(s) have RNA polymerase II transcription factor activity, TBP-class protein binding RNA activity and role in regulation of transcription from RNA polymerase II promoter, transcription initiation from RNA polymerase II promoter
AN4935	ran1	III	3.14496	Ortholog(s) have protein serine/threonine kinase activity
AN4971	-	III	3.25761	Ortholog of A. fumigatus Af293 : Afu3g10170, A. oryzae RIB40 : AO090003000552, Neosartorya fischeri NRRL 181 : NFIA_067120, Aspergillus wentii : Aspwe1_0103693 and Aspergillus versicolor : Aspve1_0039833
AN4973	-	III	4.2415	Ortholog of A. fumigatus Af293 : Afu3g10150, A. niger CBS 513.88 : An16g03980, A. oryzae RIB40 : AO090003000550, Aspergillus wentii : Aspwe1_0049197 and Aspergillus sydowii : Aspsy1_0056460
AN4975	-	III	4.2415	Has domain(s) with predicted oxidoreductase activity and role in oxidation-reduction process
AN4984	-	III	5.06124	Putative cyclin-dependent protein kinase
AN5019	-	III	5.07582	Has domain(s) with predicted 5-methyltetrahydropteroyltriglutamate-homocysteine S-methyltransferase activity, zinc ion binding activity and role in methionine biosynthetic process
AN5020	arfB	III	5.07582	Putative ADP ribosylation factor (Arf) family protein
AN5021	-	III	5.07582	Ortholog(s) have role in conidium formation, regulation of growth rate
AN5037	-	III	3.80355	Has domain(s) with predicted flavin adenine dinucleotide binding, oxidoreductase activity, acting on CH-OH group of donors activity and role in oxidation-reduction process
AN5063	-	III	2.04099	Ortholog of A. niger CBS 513.88 : An09g03770, Neosartorya fischeri NRRL 181 : NFIA_074500, Aspergillus sydowii : Aspsy1_0038892 and Aspergillus terreus NIH2624 : ATET_07074
AN5065	-	III	3.29964	Predicted gypsy transposon-related ORF
AN5066	-	III	2.20622	protein of unknown function
AN5095	-	V	3.68687	Predicted gypsy transposon-related ORF
AN5098	-	V	3.00586	Ortholog(s) have U2 snRNP localization
AN5100	-	V	2.57939	Ortholog(s) have phospholipid-translocating ATPase activity and role in actin cortical patch localization, endocytosis, intracellular protein transport, phospholipid translocation
AN5101	-	V	2.57939	Has domain(s) with predicted metallopeptidase activity
AN5106	rabT	V	4.20281	Putative GTPase with a predicted role in ER to Golgi transport
AN5107	-	V	4.20281	Ortholog(s) have role in macroautophagy and Golgi apparatus, endoplasmic reticulum, pre-autophagosomal structure localization
AN5119	-	V	3.6622	Ortholog(s) have tRNA (uracil) methyltransferase activity, role in cellular response to drug, chronological cell aging, tRNA methylation, tRNA wobble uridine modification and cytosol, nucleus localization
AN5120	-	V	3.6622	protein of unknown function
AN5124	-	V	3.42841	Ortholog(s) have nucleus localization
AN5125	-	V	3.42841	Has domain(s) with predicted identical protein binding, serine-type endopeptidase activity and role in negative regulation of catalytic activity
AN5126	HookA	V	3.42841	Microtubule binding protein HookA, putative
AN5127	-	V	3.66866	Ortholog(s) have SNAP receptor activity and role in ER to Golgi vesicle-mediated transport, retrograde vesicle-mediated transport, Golgi to ER, vesicle fusion
AN5128	chz1	V	3.66866	Ortholog of A. fumigatus Af293 : Afu1g07430, A. niger CBS 513.88 : An07g09970, A. oryzae RIB40 : AO090012000994, Neosartorya fischeri NRRL 181 : NFIA_017320 and Aspergillus wentii : Aspwe1_0069020
AN5161	-	V	2.61381	Putative F-box protein
AN5167	-	V	3.25648	Has domain(s) with predicted phospholipid binding, zinc ion binding activity
AN5205	-	V	2.72505	Ortholog of A. fumigatus Af293 : Afu6g07380, A. niger CBS 513.88 : An07g09040, A. oryzae RIB40 : AO090005001563, Neosartorya fischeri NRRL 181 : NFIA_053060 and Aspergillus clavatus NRRL 1 : ACLA_081550
AN5206	lysB	V	2.72505	putative homoisocitrate dehydrogenase
AN5209	-	V	2.79784	Putative F-box protein
AN5226	acpA	V	2.64899	Acetate permease A
AN5227	-	V	3.7473	Has domain(s) with predicted role in DNA integration
AN5237	-	V	3.51492	Has domain(s) with predicted catalytic activity and role in nucleoside metabolic process
AN5240	-	V	3.51492	protein of unknown function
AN5244	-	V	2.77386	Ortholog of A. nidulans FGSC A4 : AN5251, A. niger CBS 513.88 : An11g07550, An08g12150, A. oryzae RIB40 : AO090011000256, Aspergillus wentii : Aspwe1_0113272 and Aspergillus versicolor : Aspve1_0062915
AN5251	-	V	2.82813	Ortholog of A. nidulans FGSC A4 : AN5244, A. niger CBS 513.88 : An11g07550, An08g12150, A. oryzae RIB40 : AO090011000256, Aspergillus wentii : Aspwe1_0113272 and Aspergillus versicolor : Aspve1_0062915
AN5254	-	V	4.57393	Has domain(s) with predicted RNA binding, RNA-directed DNA polymerase activity and role in RNA-dependent DNA replication
AN5255	-	V	4.57393	protein of unknown function
AN5267	faeC	V	3.00349	feruloyl esterase c
AN5283	-	V	2.79371	Ortholog of A. nidulans FGSC A4 : AN2708, AN1572, AN7419, A. fumigatus Af293 : Afu6g14000, Afu8g05970, A. niger CBS 513.88 : An07g02380, An08g07270 and A. oryzae RIB40 : AO090026000716, AO090005000543
AN5295	-	V	4.27632	Has domain(s) with predicted carbon-carbon lyase activity, catalytic activity and role in cellular aromatic compound metabolic process
AN5296	tcsA	V	4.27632	Two-component signaling protein with histidine kinase and response regulator domains
AN5333	plyC	V	4.87692	Putative pectate lyase, involved in degradation of pectin
AN5349	-	V	3.53317	Has domain(s) with predicted RNA polymerase II transcription factor activity, sequence-specific DNA binding, zinc ion binding activity, role in regulation of transcription, DNA-templated and nucleus localization
AN5350	-	V	3.53317	Has domain(s) with predicted role in response to stress and integral component of membrane localization
AN5357	-	V	2.45511	Predicted glycosylphosphatidylinositol (GPI)-anchored protein
AN5360	CYP58C1	V	2.45511	Putative cytochrome P450
AN5442	cpyA	V	3.7899	Putative carboxypeptidase Y
AN5443	-	V	3.7899	Ortholog(s) have guanyl-nucleotide exchange factor activity, role in mature ribosome assembly and cytosol, nucleolus, polysome, preribosome, large subunit precursor localization
AN5464	-	V	2.74499	protein of unknown function
AN5471	-	V	5.64048	Has domain(s) with predicted role in DNA integration
AN5525	acoA	V	3.70688	aconitate hydratase
AN5526	-	V	3.70688	Ortholog(s) have nucleolus localization
AN5570	phoW	V	2.66856	Ortholog(s) have methylated histone binding activity
AN5571	kgdA	V	4.03132	2-oxoglutarate dehydrogenase, mitochondrial, putative
AN5602	-	V	2.60519	Ortholog(s) have ATPase activator activity, chaperone binding activity, role in cellular response to heat, positive regulation of ATPase activity, protein folding and cytosol localization
AN5671	-	V	3.60592	Has domain(s) with predicted phospholipid binding activity
AN5672	-	V	2.90005	Ortholog(s) have mannonate dehydratase activity and role in cellular carbohydrate catabolic process
AN5673	rhaR	V	2.90005	Putative transcription factor involved in regulation of rhamnose utilization
AN5728	stk22	V	3.30961	Putative protein kinase
AN5782	-	V	2.76006	Has domain(s) with predicted catalytic activity and role in metabolic process
AN5798	csnC	I	2.81467	COP9 signalosome complex subunit 3
AN5806	-	I	4.2898	Has domain(s) with predicted DNA binding, transcription coactivator activity and role in regulation of transcription, DNA-templated
AN5807	-	I	4.2898	Ortholog of A. fumigatus Af293 : Afu2g07470, A. niger CBS 513.88 : An05g00010, A. oryzae RIB40 : AO090011000945, Aspergillus wentii : Aspwe1_0053588 and Aspergillus sydowii : Aspsy1_0152417
AN5822	ankA	I	2.49044	Protein kinase domain-containing protein
AN5829	-	I	5.13162	Has domain(s) with predicted phospholipid binding activity, role in cortical protein anchoring and cell cortex localization
AN5830	-	I	5.13162	Has domain(s) with predicted hydrolase activity, hydrolase activity, acting on acid halide bonds, in C-halide compounds, phosphoglycolate phosphatase activity and role in metabolic process
AN5834	-	I	3.01824	Predicted glycosylphosphatidylinositol (GPI)-anchored protein
AN5847	-	I	3.1872	Ortholog of A. fumigatus Af293 : Afu2g08000, A. niger CBS 513.88 : An05g00550, Neosartorya fischeri NRRL 181 : NFIA_083670 and Aspergillus wentii : Aspwe1_0175059, Aspwe1_0670697
AN5861	-	I	5.06557	Ortholog(s) have ketoreductase activity, role in fatty acid elongation, sphingolipid biosynthetic process, very long-chain fatty acid biosynthetic process and endoplasmic reticulum membrane localization
AN5864	-	I	5.06557	Has domain(s) with predicted substrate-specific transmembrane transporter activity, transmembrane transporter activity, role in transmembrane transport and integral component of membrane, membrane localization
AN5886	luA	I	2.29434	3-isopropylmalate dehydratase, putative
AN5923	-	I	2.73533	protein of unknown function
AN5930	-	I	8.54184	Has domain(s) with predicted hydrolase activity
AN5954	-	I	3.59729	Protein with reduced expression after exposure to farnesol
AN5955	-	I	5.29853	Has domain(s) with predicted DNA binding, RNA polymerase II transcription factor activity, sequence-specific DNA binding, zinc ion binding activity and role in regulation of transcription, DNA-templated, transcription, DNA-templated
AN5956	-	I	2.41715	Has domain(s) with predicted DNA binding, transposase activity and role in DNA integration, transposition, DNA-mediated
AN5957	-	I	3.49251	Putative branched chain amino acid aminotransferase with a predicted role in valine, leucine, and isoleucine metabolism
AN5967	-	I	5.3368	protein of unknown function
AN5977	-	I	2.42078	Ortholog(s) have carbonyl reductase (NADPH) activity and cytosol, nucleus localization
AN5978	-	I	2.42078	Ortholog(s) have mitochondrial ribosome localization
AN5979	-	I	5.13939	Ortholog(s) have role in ribosomal small subunit assembly and cytosol localization
AN5981	-	I	5.13939	Ortholog(s) have myosin I binding activity, role in actin cytoskeleton organization and actin cortical patch localization
AN6066	-	I	3.59117	Has domain(s) with predicted catalytic activity and role in metabolic process
AN6067	-	I	3.59117	Ortholog(s) have GDP-dissociation inhibitor activity, GTPase activator activity, translation initiation factor activity, translation initiation factor binding activity
AN6095	jenA	I	2.31629	carboxylic acid transporter
AN6097	-	I	2.31629	protein of unknown function
AN6104	-	I	3.33206	Ortholog of A. fumigatus Af293 : Afu2g09510, A. niger CBS 513.88 : An16g06890, A. oryzae RIB40 : AO090011000722, Aspergillus wentii : Aspwe1_0045050 and Aspergillus sydowii : Aspsy1_0151936
AN6132	sltB	I	3.24481	Component of the SltA-dependent pathway involved in cation homeostasis
AN6196	sapA	I	5.85462	conserved hypothetical protein
AN6267	-	I	3.80654	Ortholog(s) have role in negative regulation of G0 to G1 transition
AN6275	-	I	3.62081	Ortholog of A. fumigatus Af293 : Afu2g12570, A. niger CBS 513.88 : An02g01500, A. oryzae RIB40 : AO090026000362, Aspergillus wentii : Aspwe1_0116943 and Aspergillus sydowii : Aspsy1_0151369
AN6317	csmB	I	9.32872	Chitin synthase 6, putative
AN6318	csmA	I	9.32872	class V chitin synthase
AN6340	klpA	I	3.70852	kinesin-like protein
AN6341	-	I	3.70852	Protein with similarity to Saccharomyces cerevisiae Crn1p
AN6354	-	I	2.60714	Putative ubiquitin C-terminal hydrolase
AN6371	-	I	3.59607	Ortholog of A. fumigatus Af293 : Afu2g14000, A. niger CBS 513.88 : An02g04960, A. oryzae RIB40 : AO090026000160, Aspergillus wentii : Aspwe1_0072469 and Aspergillus sydowii : Aspsy1_0150852
AN6400	-	I	3.48165	Ortholog(s) have ferric-chelate reductase activity, role in cellular iron ion homeostasis, cellular response to iron ion starvation, siderophore transport and plasma membrane localization
AN6473	-	I	2.71157	Ortholog of A. fumigatus Af293 : Afu1g16430, Neosartorya fischeri NRRL 181 : NFIA_009010, Aspergillus versicolor : Aspve1_0315435 and Aspergillus fumigatus A1163 : AFUB_015770
AN6482	-	I	2.48512	Ortholog of A. nidulans FGSC A4 : AN0518, A. fumigatus Af293 : Afu1g15540, A. niger CBS 513.88 : An12g09790, A. oryzae RIB40 : AO090011000265 and Neosartorya fischeri NRRL 181 : NFIA_009780
AN6505	rcoA	I	2.81473	WD40 repeat protein
AN6506	-	I	2.81473	Putative C-4 sterol methyl oxidase with a predicted role in sterol metabolism
AN6523	sepA	I	4.45096	formin
AN6524	-	I	4.45096	Ortholog of A. fumigatus Af293 : Afu6g04930, A. niger CBS 513.88 : An15g00400, A. oryzae RIB40 : AO090701000045, Aspergillus wentii : Aspwe1_0036161 and Aspergillus sydowii : Aspsy1_0037126
AN6534	surA	I	3.05986	Putative mannosylinositol phosphorylceramide (MIP2C) synthase with a predicted role in sphingoglycolipid metabolism
AN6535	-	I	3.05986	Transcript induced in response to calcium dichloride in a CrzA-dependent manner
AN6542	actA	I	3.99266	Gamma-actin
AN6543	fes1	I	3.99266	Ortholog(s) have adenyl-nucleotide exchange factor activity, role in cytoplasm-associated proteasomal ubiquitin-dependent protein catabolic process, cytoplasmic translation and cytosolic ribosome, nucleus localization
AN6556	loc1	I	5.36531	Ortholog(s) have mRNA binding activity
AN6558	-	I	5.36531	Ortholog(s) have RNA polymerase I activity, RNA polymerase III activity and role in tRNA transcription from RNA polymerase III promoter, transcription from RNA polymerase I promoter
AN6581	-	I	2.64659	Has domain(s) with predicted ATP binding, ATPase activity, ATPase activity, coupled to transmembrane movement of substances, nucleoside-triphosphatase activity, nucleotide binding activity and role in transport
AN6596	-	I	4.15665	Ortholog of A. fumigatus Af293 : Afu6g04060, A. niger CBS 513.88 : An15g01300, A. oryzae RIB40 : AO090701000130, Aspergillus wentii : Aspwe1_0065449 and Aspergillus sydowii : Aspsy1_0051825
AN6597	-	I	4.15665	Ortholog of A. fumigatus Af293 : Afu6g04070, A. niger CBS 513.88 : An15g01310, A. oryzae RIB40 : AO090701000131, Aspergillus wentii : Aspwe1_0036042 and Aspergillus sydowii : Aspsy1_0125916
AN6638	dmtA	I	3.99413	Cytosine-specific methyltransferase, putative
AN6639	mcdB	I	3.99413	Putative 2-methylcitrate dehydratase
AN6669	mstC	I	3.82447	High-affinity glucose transporter active in germinating conidia
AN6753	-	I	2.60451	Putative NADH-dependent flavin oxidoreductase
AN6758	ffkJ	I	2.37684	Putative protein kinase
AN6759	-	I	2.37684	protein of unknown function
AN6795	-	I	4.66696	Ortholog of A. fumigatus Af293 : Afu2g17630, Afu4g00870, A. niger CBS 513.88 : An08g09420, An04g09560, An09g00840, A. oryzae RIB40 : AO090011000195, AO090023000804/hsbA and Aspergillus sydowii : Aspsy1_0436370
AN6816	fbx2	I	4.80237	Putative F-box protein
AN6817	-	I	4.80237	Predicted NAD-dependent oxidoreductase
AN6818	-	I	4.80237	Ortholog of A. fumigatus Af293 : Afu8g00480, A. oryzae RIB40 : AO090010000026, Aspergillus flavus NRRL 3357 : AFL2T_11293 and Neosartorya fischeri NRRL 181 : NFIA_093990
AN6819	-	I	4.80237	Has domain(s) with predicted hydrolase activity, hydrolyzing O-glycosyl compounds activity and role in carbohydrate metabolic process
AN6824	-	I	3.63984	Ortholog(s) have cytosol, nucleus localization
AN6840	-	I	3.33371	Putative hydroxyacylglutathione hydrolase with a predicted role in the methylglyoxal bypass
AN6841	-	I	3.33371	Ortholog(s) have endopeptidase activity, role in protein processing involved in protein targeting to mitochondrion and mitochondrial inner membrane peptidase complex localization
AN6849	-	I	2.97745	Ortholog(s) have role in cellular response to heat, cellular response to hydrogen peroxide
AN6854	-	I	3.83021	Ortholog of A. fumigatus Af293 : Afu5g13030, A. oryzae RIB40 : AO090120000423, Neosartorya fischeri NRRL 181 : NFIA_074070, Aspergillus wentii : Aspwe1_0026749 and Aspergillus versicolor : Aspve1_0211277
AN6873	-	I	3.81453	protein of unknown function
AN6874	-	I	3.81453	Putative mannosyltransferase
AN6966	-	I	5.10053	Putative transposon-encoded protein
AN6967	-	I	5.10053	Predicted gypsy transposon-related ORF
AN6969	-	I	5.10053	Predicted glycosylphosphatidylinositol (GPI)-anchored protein
AN6972	-	I	2.32191	protein of unknown function
AN6973	-	IV	7.35876	Putative C-4 sterol methyl oxidase with a predicted role in sterol metabolism
AN6988	-	IV	2.86881	Ortholog(s) have protein domain specific binding activity
AN7035	lap1	IV	3.1207	Has domain(s) with predicted peptidase activity and role in proteolysis
AN7039	-	IV	3.93799	Ortholog of A. fumigatus Af293 : Afu4g04080, A. niger CBS 513.88 : An14g00770, Neosartorya fischeri NRRL 181 : NFIA_029300, Aspergillus wentii : Aspwe1_0115799 and Aspergillus versicolor : Aspve1_0056350
AN7041	msbA	IV	3.93799	Mucin family signaling protein Msb2, putative
AN7042	-	IV	5.01703	Ortholog of A. fumigatus Af293 : Afu4g04060, A. niger CBS 513.88 : An14g00810, A. oryzae RIB40 : AO090206000108, Aspergillus wentii : Aspwe1_0043276 and Aspergillus sydowii : Aspsy1_0048943
AN7043	pptB	IV	5.01703	Ortholog(s) have holo-[acyl-carrier-protein] synthase activity and mitochondrion localization
AN7044	-	IV	5.01703	Putative histidinol-phosphatase with a predicted role in histidine metabolism
AN7076	-	IV	4.89901	protein of unknown function
AN7078	-	IV	3.18444	protein of unknown function
AN7089	-	IV	4.63392	Ortholog of A. nidulans FGSC A4 : AN3992, AN8424, A. fumigatus Af293 : Afu7g05085, A. oryzae RIB40 : AO090005000321 and Neosartorya fischeri NRRL 181 : NFIA_026200
AN7093	figB	IV	5.22009	Cell fusion protein Dni1/Fig1, putative
AN7094	-	IV	5.22009	Has domain(s) with predicted RNA-DNA hybrid ribonuclease activity, nucleic acid binding activity
AN7109	-	IV	4.27811	protein of unknown function
AN7110	-	IV	4.27811	Ortholog of Aspergillus versicolor : Aspve1_0139279, Aspve1_0834531 and Aspergillus sydowii : Aspsy1_0091735
AN7111	foxA	IV	4.27811	Peroxisomal hydratase-dehydrogenase-epimerase, putative
AN7123	breB	IV	2.40727	protein of unknown function
AN7124	-	IV	2.40727	Ortholog of A. niger CBS 513.88 : An12g05320, An09g02090, A. oryzae RIB40 : AO090038000612, AO090003001456 and Neosartorya fischeri NRRL 181 : NFIA_027490, NFIA_030570
AN7128	-	IV	5.47518	Has domain(s) with predicted oxidoreductase activity and role in metabolic process
AN7131	CYP52H1	IV	2.75252	Putative cytochrome P450
AN7133	-	IV	2.75252	protein of unknown function
AN7170	-	IV	12.7222	protein of unknown function
AN7176	-	IV	2.92216	protein of unknown function
AN7177	-	IV	2.92216	Ortholog of A. fumigatus Af293 : Afu4g03322, A. niger CBS 513.88 : An14g01990, A. oryzae RIB40 : AO090011000139, Aspergillus sydowii : Aspsy1_0052594 and Aspergillus terreus NIH2624 : ATET_02136
AN7189	-	IV	4.97301	Ortholog(s) have sequence-specific DNA binding, transcription factor activity, sequence-specific DNA binding activity
AN7190	-	IV	4.97301	Has domain(s) with predicted RNA polymerase II transcription factor activity, sequence-specific DNA binding, zinc ion binding activity, role in regulation of transcription, DNA-templated and nucleus localization
AN7194	-	IV	3.30682	Has domain(s) with predicted oxidoreductase activity, zinc ion binding activity and role in oxidation-reduction process
AN7211	-	IV	2.67208	Putative C-8,7 sterol isomerase with a predicted role in ergosterol biosynthesis
AN7223	-	IV	8.17897	Has domain(s) with predicted RNA polymerase II transcription factor activity, sequence-specific DNA binding, transcription factor activity, sequence-specific DNA binding, zinc ion binding activity
AN7259	dcnA	IV	2.6175	NEDD8 ligase
AN7260	-	IV	2.6175	Ortholog(s) have chromatin binding activity and role in DNA replication initiation, pre-replicative complex assembly involved in nuclear cell cycle DNA replication, rRNA processing, response to drug
AN7295	-	IV	3.97126	Putative transmembrane transporter
AN7335	-	IV	3.26796	Ortholog of A. fumigatus Af293 : Afu2g16510, A. niger CBS 513.88 : An15g06990, A. oryzae RIB40 : AO090102000205, Aspergillus wentii : Aspwe1_0460265 and Aspergillus sydowii : Aspsy1_0169307
AN7336	-	IV	3.26796	Ortholog of A. fumigatus Af293 : Afu2g16500, A. niger CBS 513.88 : An15g06925, Aspergillus wentii : Aspwe1_0026944, Aspergillus sydowii : Aspsy1_0054451 and Aspergillus terreus NIH2624 : ATET_02290
AN7341	-	IV	3.21222	Ortholog of A. niger CBS 513.88 : An15g06860, A. oryzae RIB40 : AO090102000219, Neosartorya fischeri NRRL 181 : NFIA_091700, Aspergillus wentii : Aspwe1_0107255 and Aspergillus versicolor : Aspve1_0125535
AN7342	-	IV	3.21222	Ortholog(s) have chromatin insulator sequence binding, transcription factor activity, core RNA polymerase III binding activity and role in transcription initiation from RNA polymerase III promoter
AN7364	-	IV	6.22526	Has domain(s) with predicted 2 iron, 2 sulfur cluster binding, oxidoreductase activity and role in oxidation-reduction process
AN7366	-	IV	6.22526	Has domain(s) with predicted metallopeptidase activity
AN7370	-	IV	3.53037	Ortholog of A. nidulans FGSC A4 : AN3519, AN2646, AN0587, AN0866 and A. fumigatus Af293 : Afu1g15200, Afu3g03790, Afu4g14040, Afu5g06900, Afu7g08575
AN7506	iml1	IV	2.60256	Has domain(s) with predicted role in intracellular signal transduction
AN7508	-	IV	2.70413	Has domain(s) with predicted DNA binding, RNA polymerase II transcription factor activity, sequence-specific DNA binding, zinc ion binding activity and role in regulation of transcription, DNA-templated, transcription, DNA-templated
AN7513	napA	IV	3.15411	Homologous to bZIP family transcription factor human AP-1 and Aspergillus nidulans AtfA
AN7563	chkC	IV	6.32929	Predicted Ca2+/calmodulin-dependent protein kinase
AN7564	-	IV	6.32929	Putative threonine aldolase with a predicted role in glycine, serine, and threonine metabolism
AN7565	-	IV	6.32929	Ortholog of A. fumigatus Af293 : Afu2g14940, A. niger CBS 513.88 : An15g03240, A. oryzae RIB40 : AO090012000409, Aspergillus wentii : Aspwe1_0693532 and Aspergillus sydowii : Aspsy1_1021602
AN7572	srrB	IV	3.91532	Putative response regulator of a two-component phosphorelay system
AN7580	-	IV	4.5825	Ortholog of A. fumigatus Af293 : Afu2g15110, A. niger CBS 513.88 : An15g02960, A. oryzae RIB40 : AO090012000329, Aspergillus wentii : Aspwe1_0044605 and Aspergillus sydowii : Aspsy1_0046014
AN7587	-	IV	3.16796	Ortholog of A. fumigatus Af293 : Afu2g15180, A. niger CBS 513.88 : An09g03440, A. oryzae RIB40 : AO090012000301, Aspergillus wentii : Aspwe1_0054076 and Aspergillus sydowii : Aspsy1_0058595
AN7625	-	IV	5.7225	Putative myo-inositol-1-phosphate synthase with a predicted role in phospholipid metabolism
AN7626	-	IV	5.7225	Predicted scaffold protein with similarity to mammalian paxillin
AN7661	-	IV	6.73189	Ortholog(s) have RNA polymerase II core promoter proximal region sequence-specific DNA binding, sterol response element binding and transcriptional activator activity, more
AN7687	-	IV	3.42365	Ortholog(s) have preprotein binding activity, role in conidium formation, hyphal growth, protein targeting to mitochondrion and mitochondrial outer membrane translocase complex localization
AN7689	-	IV	3.42365	protein of unknown function
AN7690	-	IV	3.42365	Ortholog of A. fumigatus Af293 : Afu2g01610, A. niger CBS 513.88 : An03g04840, A. oryzae RIB40 : AO090701000787, Aspergillus wentii : Aspwe1_0112969 and Aspergillus sydowii : Aspsy1_0058707
AN7700	-	IV	3.59362	Ortholog(s) have role in regulation of fungal-type cell wall biogenesis and cytoplasm localization
AN7701	-	IV	3.59362	Ortholog(s) have structural constituent of ribosome activity and mitochondrial small ribosomal subunit localization
AN7705	-	IV	3.27186	Ortholog of A. fumigatus Af293 : Afu5g08320, A. niger CBS 513.88 : An03g04590, A. oryzae RIB40 : AO090701000755, Aspergillus wentii : Aspwe1_0167600 and Aspergillus sydowii : Aspsy1_0090398
AN7738	-	IV	2.80834	Has domain(s) with predicted nutrient reservoir activity
AN7739	-	IV	2.80834	Has domain(s) with predicted chromatin binding activity
AN7758	-	IV	2.70858	Ortholog of A. niger CBS 513.88 : An13g01890, A. oryzae RIB40 : AO090701000676, Neosartorya fischeri NRRL 181 : NFIA_079570 and Aspergillus wentii : Aspwe1_0035088
AN7785	-	IV	3.20591	Ortholog of A. nidulans FGSC A4 : AN5372, A. fumigatus Af293 : Afu5g07450, Afu6g14060 and A. niger CBS 513.88 : An08g08280, An15g02880, An12g10360
AN7794	-	IV	4.78691	Has domain(s) with predicted chitin binding activity
AN7822	-	IV	4.17002	protein of unknown function
AN7825	stcA	IV	4.17002	Putative polyketide synthase with a predicted role in sterigmatocystin/aflatoxin biosynthesis
AN7845	-	IV	5.4805	Has domain(s) with predicted RNA binding, RNA-directed DNA polymerase activity and role in RNA-dependent DNA replication
AN7846	-	IV	6.035	protein of unknown function
AN7848	-	IV	2.51071	protein of unknown function
AN7849	-	II	4.00252	protein of unknown function
AN7860	-	II	3.12686	Ortholog of A. nidulans FGSC A4 : AN9318, A. fumigatus Af293 : Afu8g01270 and A. oryzae RIB40 : AO090010000599, AO090005000383, AO090011000082, AO090020000631
AN7870	-	II	4.78498	Ortholog of A. fumigatus Af293 : Afu3g01650, Afu6g11970, Neosartorya fischeri NRRL 181 : NFIA_002730, NFIA_057640 and Aspergillus versicolor : Aspve1_0204208
AN7872	atnN	II	5.27237	Predicted transcription factor
AN7885	-	II	3.38754	protein of unknown function
AN7886	-	II	3.38754	Putative class V chitinase
AN7919	-	II	2.45097	Putative Zn(II)2Cys6 transcription factor
AN7921	-	II	2.46522	Putative Zn(II)2Cys6 transcription factor
AN7922	-	II	3.81363	Riboflavin reductase, putative
AN7923	-	II	3.81363	Putative Zn(II)2Cys6 transcription factor
AN7924	-	II	3.81363	Has domain(s) with predicted peroxidase activity
AN7949	-	II	4.03075	Ortholog of A. fumigatus Af293 : Afu7g05200, A. oryzae RIB40 : AO090011000198, AO090003000528, Neosartorya fischeri NRRL 181 : NFIA_026340 and Aspergillus wentii : Aspwe1_0031579
AN7950	eglC	II	4.03075	Probable glucan endo-1,3-beta-glucosidase eglC
AN7951	-	II	4.03075	Has domain(s) with predicted DNA binding, RNA polymerase II transcription factor activity, sequence-specific DNA binding, zinc ion binding activity and role in regulation of transcription, DNA-templated, transcription, DNA-templated
AN7976	-	II	2.78276	Ortholog of A. nidulans FGSC A4 : AN6463, A. fumigatus Af293 : Afu4g14310, Afu8g01590 and A. niger CBS 513.88 : An15g05580, An11g01710, An12g06830, An11g08100, An08g01130, An07g04970, An03g04950, An09g06370, An15g02610
AN7977	-	II	2.57378	Has domain(s) with predicted RNA-DNA hybrid ribonuclease activity, nucleic acid binding activity
AN8035	hsf1	II	2.68837	putative transcription factor
AN8036	-	II	4.50104	Ortholog of A. fumigatus Af293 : Afu5g01910, A. niger CBS 513.88 : An16g01770, A. oryzae RIB40 : AO090003001328, Aspergillus wentii : Aspwe1_0042781 and Aspergillus sydowii : Aspsy1_0047861
AN8037	-	II	2.68837	protein of unknown function
AN8038	-	II	3.87477	Has domain(s) with predicted nucleic acid binding, nucleotide binding activity
AN8039	H2A.Z	II	3.90792	Histone variant H2A.Z
AN8041	gpdA	II	3.90792	glyceraldehyde-3-phosphate dehydrogenase
AN8042	hdaA	II	3.90792	histone deacetylase
AN8123	faoA	II	2.52277	Fructosyl-amino acid oxidase, putative
AN8125	-	II	2.52277	Has domain(s) with predicted DNA binding, RNA polymerase II transcription factor activity, sequence-specific DNA binding, zinc ion binding activity and role in regulation of transcription, DNA-templated, transcription, DNA-templated
AN8150	-	II	4.29	Has domain(s) with predicted ATP binding, ATPase activity, ATPase activity, coupled to transmembrane movement of substances, nucleoside-triphosphatase activity, nucleotide binding activity and role in transmembrane transport
AN8152	-	II	4.5087	Has domain(s) with predicted UDP-N-acetylmuramate dehydrogenase activity, flavin adenine dinucleotide binding, oxidoreductase activity and role in oxidation-reduction process
AN8159	-	II	2.88588	Predicted DDE1 transposon-related ORF
AN8169	apnA	II	16.7334	asparaginase, putative
AN8170	napB	II	16.7334	Nap/SET family member
AN8172	-	II	2.28379	Has domain(s) with predicted catalytic activity, pyridoxal phosphate binding activity and role in biosynthetic process
AN8173	-	II	2.28379	Ortholog(s) have actin monomer binding, protein kinase inhibitor activity, ribosome binding activity, role in negative regulation of protein phosphorylation and cytoplasm, nucleus, polysome, ribosome localization
AN8182	aspC	II	3.38978	septin, putative
AN8183	-	II	3.38978	Putative ribosomal RNA processing complex subunit
AN8187	prwA	II	3.31215	conserved hypothetical protein
AN8197	-	II	4.05459	Ortholog of A. fumigatus Af293 : Afu5g03290, A. niger CBS 513.88 : An09g05540, A. oryzae RIB40 : AO090102000532, Aspergillus wentii : Aspwe1_0115831 and Aspergillus sydowii : Aspsy1_0211779
AN8201	-	II	4.50923	Putative DNA helicase
AN8205	-	II	5.31658	Has domain(s) with predicted DNA binding activity, role in telomere maintenance and nuclear chromosome, telomeric region localization
AN8208	-	II	5.47981	Ortholog of A. fumigatus Af293 : Afu5g03390, A. niger CBS 513.88 : An09g05710, A. oryzae RIB40 : AO090102000544, Aspergillus wentii : Aspwe1_0174422 and Aspergillus sydowii : Aspsy1_0050671
AN8254	nop10	II	3.19679	Putative snoRNP complex protein
AN8259	-	II	3.35377	endodeoxyribonuclease, putative
AN8293	-	II	4.3286	Ortholog(s) have cell division site, cytosol, mitotic spindle pole body, nucleus localization
AN8323	-	V	5.60478	protein of unknown function
AN8324	-	V	5.60478	Has domain(s) with predicted oxidoreductase activity and role in metabolic process
AN8346	-	V	3.13043	Ortholog(s) have FAD binding, sulfide:quinone oxidoreductase activity
AN8347	-	V	3.13043	Ortholog(s) have role in cellobiose transport, cellulose catabolic process
AN8419	-	V	3.12578	Ortholog of Aspergillus flavus NRRL 3357 : AFL2T_00031, Aspergillus versicolor : Aspve1_0049838, Aspve1_0877342 and Aspergillus sydowii : Aspsy1_1161551
AN8421	dfgB	V	4.35098	Putative endo-mannanase GH76 family protein
AN8434	-	V	2.75477	Ortholog of A. fumigatus Af293 : Afu7g06200, Aspergillus wentii : Aspwe1_0053695, Aspergillus versicolor : Aspve1_0033713, Aspergillus zonatus : Aspzo1_0016352 and Aspergillus sydowii : Aspsy1_0061228
AN8436	-	V	2.75477	Has domain(s) with predicted hydrolase activity, acting on glycosyl bonds activity
AN8489	atrB	V	4.46784	ABC multidrug transporter
AN8567	-	V	4.31949	protein of unknown function
AN8575	-	V	4.79064	protein of unknown function
AN8576	-	V	4.79064	Has domain(s) with predicted RNA binding, RNA-directed DNA polymerase activity and role in RNA-dependent DNA replication
AN8577	-	V	3.81985	Ortholog of Aspergillus terreus NIH2624 : ATET_10228
AN8599	-	III	5.36744	Ortholog of A. fumigatus Af293 : Afu6g01790, Neosartorya fischeri NRRL 181 : NFIA_047950, Aspergillus versicolor : Aspve1_0137840 and Aspergillus fumigatus A1163 : AFUB_096560
AN8633	-	III	3.18591	protein of unknown function
AN8634	-	III	3.18591	Ortholog of A. nidulans FGSC A4 : AN5841, A. fumigatus Af293 : Afu8g07320, Aspergillus wentii : Aspwe1_0062778, Aspergillus sydowii : Aspsy1_0048400 and Aspergillus terreus NIH2624 : ATET_08649
AN8668	ipi1	III	2.64865	Ortholog(s) have chromatin binding activity
AN8669	robA	III	3.08799	Dynein light chain
AN8691	-	III	3.84032	Ortholog(s) have ribonuclease MRP activity, ribonuclease P activity, tRNA binding activity
AN8692	prxA	III	3.84032	Thioredoxin-dependent peroxidase
AN8698	-	III	3.25647	Ortholog(s) have structural molecule activity and role in Arp2/3 complex-mediated actin nucleation, actin cortical patch assembly, cellular response to drug, spore germination
AN8705	-	III	5.23461	Ortholog(s) have cytoplasmic stress granule, cytosol, nucleus localization
AN8720	-	III	2.13199	Putative phosphoglycerate mutase with a predicted role in gluconeogenesis and glycolysis
AN8721	trm44	III	2.13199	Ortholog(s) have cytosol, nucleus localization
AN8740	-	III	4.41047	protein of unknown function
AN8741	mtfA	III	4.41047	C2H2 finger domain-containing protein
AN8755	mclA	III	2.98977	Methylisocitrate lyase
AN8785	-	III	2.99201	Ortholog(s) have L-aspartate transmembrane transporter activity, L-glutamate transmembrane transporter activity, antiporter activity, uniporter activity
AN8787	kapM	III	4.9837	Putative exportin, member of the Exportin-T family
AN8797	mvlA	III	5.07115	Uracil catabolism protein 4, putative
AN8798	-	III	5.07115	Ortholog(s) have Golgi apparatus localization
AN8831	ampB	III	3.22497	BAR adaptor protein Hob3, putative
AN8832	-	III	3.22223	Ortholog(s) have aminoacyl-tRNA hydrolase activity, role in mitochondrial translation and mitochondrion localization
AN8833	llmI	III	3.22223	Putative LaeA-like methyltransferase
AN8938	-	VII	3.33806	Has domain(s) with predicted RNA polymerase II transcription factor activity, sequence-specific DNA binding, zinc ion binding activity, role in regulation of transcription, DNA-templated and nucleus localization
AN8939	-	VII	3.33806	Has domain(s) with predicted zinc ion binding activity
AN9007	CYP548D1	VII	4.4382	Putative cytochrome P450
AN9008	fphA	VII	4.4382	Phytochrome-like protein, putative
AN9042	agnC	VII	2.78244	Putative alpha-1,3-glucanase
AN9057	-	VI	2.99902	Ortholog of A. fumigatus Af293 : Afu7g02600, A. niger CBS 513.88 : An09g03040, A. oryzae RIB40 : AO090311000001, Aspergillus wentii : Aspwe1_0052567 and Aspergillus sydowii : Aspsy1_0049967
AN9071	-	VI	5.4933	Ortholog of A. fumigatus Af293 : Afu7g02520, A. niger CBS 513.88 : An12g00050, Neosartorya fischeri NRRL 181 : NFIA_115250 and Aspergillus versicolor : Aspve1_0047888
AN9105	artD	VI	3.59863	Arrestin-like protein
AN9167	-	VI	3.56967	Ortholog of A. fumigatus Af293 : Afu3g01090, Neosartorya fischeri NRRL 181 : NFIA_001950, Aspergillus wentii : Aspwe1_0028617 and Aspergillus fumigatus A1163 : AFUB_047320
AN9195	-	VI	3.43126	Ortholog of A. fumigatus Af293 : Afu3g11890, A. niger CBS 513.88 : An01g14950, A. oryzae RIB40 : AO090010000214, Neosartorya fischeri NRRL 181 : NFIA_065430 and Aspergillus wentii : Aspwe1_0130022
AN9240	-	VIII	2.58299	Putative C2H2 transcription factor
AN9248	CYP650B1	VIII	2.93276	Putative cytochrome P450
AN9249	ausH	VIII	2.93276	Austinol synthesis protein H
AN9251	CYP650A1	VIII	2.93276	Putative cytochrome P450
AN9380	-	VIII	4.18871	Putative chitin deacetylase
AN9382	-	VIII	4.18871	Has domain(s) with predicted role in transmembrane transport and integral component of membrane localization
AN9396	didB	VIII	7.56986	Vacuolar protein-sorting-associated protein 46, putative
AN9397	hacA	VIII	7.56986	Transcriptional activator hacA, putative
AN9402	-	VIII	2.99262	Ortholog(s) have endoplasmic reticulum localization
AN9403	pdhC	VIII	2.99262	Putative pyruvate dehydrogenase (lipoamide) with a predicted role in pyruvate metabolism
AN9410	-	VIII	3.14462	Ortholog(s) have role in cellular lipid metabolic process and cytosol localization
AN9425	-	VII	4.61126	Has domain(s) with predicted carbon-carbon lyase activity, catalytic activity and role in cellular aromatic compound metabolic process
AN9469	-	I	3.18151	Ortholog(s) have structural constituent of ribosome activity and fungal-type vacuole, mitochondrial large ribosomal subunit localization
AN9501	-	V	4.34141	Ortholog of A. fumigatus Af293 : Afu8g06340, A. niger CBS 513.88 : An16g02390, Neosartorya fischeri NRRL 181 : NFIA_076900 and Aspergillus clavatus NRRL 1 : ACLA_017440
AN9507	-	V	5.91884	protein of unknown function
AN9510	-	VII	2.92875	protein of unknown function
AN9516	-	VIII	5.39179	Has domain(s) with predicted DNA binding, RNA polymerase II transcription factor activity, sequence-specific DNA binding, zinc ion binding activity and role in regulation of transcription, DNA-templated, transcription, DNA-templated
AN9523	-	VIII	3.67187	Ortholog of A. fumigatus Af293 : Afu5g12040, A. niger CBS 513.88 : An18g02305, A. oryzae RIB40 : AO090120000321, Aspergillus wentii : Aspwe1_0445614 and Aspergillus sydowii : Aspsy1_0054923

## Sheet: ChIP-seq Asex_332x
332_common_locus IDs from the three independent sets of the ChIP-seq analysis [Set-1, Set-2 and Set-3]	Gene Name or Symbol	Chromosome	Avg Fold Enrichment (FE) from Set-1, Set-2 and Set-3 (cut offs: p<0.05 & FE≥2)	Product Description
AN0004	-	VIII	4.64944	Possible pseudogene, Gypsy element-related
AN0005	lbuA	VIII	4.64944	Ortholog of A. niger CBS 513.88 : An03g02250, Aspergillus tubingensis : Asptu1_0080862, Aspergillus kawachii : Aspka1_0180365, Aspergillus acidus : Aspfo1_0194711 and Aspergillus wentii : Aspwe1_0734587
AN0006	-	VIII	2.80628	Ortholog of Neosartorya fischeri NRRL 181 : NFIA_005440, Aspergillus versicolor : Aspve1_0175571, Aspergillus clavatus NRRL 1 : ACLA_062940, ACLA_090730 and Aspergillus sydowii : Aspsy1_0047904
AN0007	-	VIII	2.67568	Ortholog of A. nidulans FGSC A4 : AN6322, AN0902 and A. fumigatus Af293 : Afu1g01340, Afu1g15680, Afu3g01640
AN0118	nudA	VIII	2.26233	Cytoplasmic dynein heavy chain, component of the microtubule motor protein involved in nuclear migration
AN0227	-	VIII	2.30731	Ortholog of A. fumigatus Af293 : Afu3g12020, Afu5g10910, Afu4g06275, A. niger CBS 513.88 : An14g03700, An04g00590, An02g07840 and A. oryzae RIB40 : AO090010000440, AO090023000963
AN0228	-	VIII	2.30731	Ortholog(s) have ATP-dependent 3'-5' DNA helicase activity, ATP-dependent four-way junction helicase activity, DNA replication origin binding and single-stranded DNA binding, more
AN0229	-	VIII	2.51521	Ortholog(s) have role in Golgi to plasma membrane transport and Golgi apparatus, fungal-type vacuole membrane localization
AN0263	-	VIII	4.03403	Predicted mariner transposon-related ORF
AN0265	-	VIII	4.03403	Ortholog of A. fumigatus Af293 : Afu1g03380, A. niger CBS 513.88 : An01g04760, A. oryzae RIB40 : AO090005000763, Aspergillus wentii : Aspwe1_0049645 and Aspergillus sydowii : Aspsy1_0027812
AN0267	-	VIII	2.6376	Has domain(s) with predicted calcium ion binding activity
AN0268	mesA	VIII	2.6376	AFI1-like protein
AN0288	-	VIII	2.46177	Ortholog of A. fumigatus Af293 : Afu1g03000, Neosartorya fischeri NRRL 181 : NFIA_021630, Aspergillus wentii : Aspwe1_0169599 and Aspergillus versicolor : Aspve1_0231328
AN0303	-	VIII	2.85914	Ortholog(s) have mitochondrial outer membrane localization
AN0315	-	VIII	3.39525	Ortholog of A. fumigatus Af293 : Afu1g02560, A. niger CBS 513.88 : An01g05640, Aspergillus wentii : Aspwe1_0025616, Aspergillus sydowii : Aspsy1_0145521 and Aspergillus terreus NIH2624 : ATET_04837
AN0316	tubA	VIII	3.39525	Alpha-tubulin, forms a heterodimer with beta-tubulin that promotes microtubule assembly
AN0317	-	VIII	3.39525	Ortholog(s) have ubiquitin binding activity and role in actin cortical patch organization, endocytosis, endoplasmic reticulum unfolded protein response, positive regulation of cytokinesis
AN0367	-	VIII	4.65047	Putative integral membrane protein
AN0368	-	VIII	4.65047	Has domain(s) with predicted RNA binding, RNA-DNA hybrid ribonuclease activity, RNA-directed DNA polymerase activity, nucleic acid binding activity and role in RNA-dependent DNA replication
AN0369	-	VIII	3.74695	Has domain(s) with predicted aminopeptidase activity, metalloexopeptidase activity and role in cellular process, proteolysis
AN0393	dfgC	VIII	2.43619	Putative endo-mannanase GH76 family protein
AN0394	-	VIII	2.43619	Ortholog(s) have role in positive regulation of apoptotic process, response to singlet oxygen and mitochondrion, nucleus localization
AN0544	-	VIII	2.41135	protein of unknown function
AN0545	-	VIII	2.41135	protein of unknown function
AN0620	-	VIII	3.96727	Ortholog of Aspergillus versicolor : Aspve1_0023747 and Aspergillus sydowii : Aspsy1_0086329
AN0621	-	VIII	2.44496	Predicted LINE transposon-related ORF
AN0622	-	VIII	2.50381	Possible pseudogene
AN0667	manA	VIII	5.07117	mannose-6-phosphate isomerase, putative
AN0670	riboB	VIII	5.07117	Protein required for riboflavin biosynthesis
AN0684	-	VIII	4.28444	Ortholog of A. fumigatus Af293 : Afu1g13450, A. niger CBS 513.88 : An08g06520, A. oryzae RIB40 : AO090012000535, Aspergillus wentii : Aspwe1_0171971 and Aspergillus sydowii : Aspsy1_0028405
AN0825	-	VIII	5.41952	Ortholog of A. fumigatus Af293 : Afu1g14860, A. niger CBS 513.88 : An06g02310, An01g12970, A. oryzae RIB40 : AO090005001247, Aspergillus wentii : Aspwe1_0485796 and Aspergillus sydowii : Aspsy1_0083958
AN0846	-	VIII	5.53662	Ortholog of A. fumigatus Af293 : Afu1g15040, A. niger CBS 513.88 : An01g13210, A. oryzae RIB40 : AO090005001223, Aspergillus wentii : Aspwe1_0040051 and Aspergillus sydowii : Aspsy1_0038559
AN10001	-	VIII	2.3285	Possible pseudogene, Gypsy element-related
AN10004	-	VIII	2.67568	Possible pseudogene
AN10054	-	VIII	5.20175	Has domain(s) with predicted phosphotransferase activity, alcohol group as acceptor activity
AN10124	-	VIII	5.01981	Beta-glycosidase
AN10220	ccp1	VII	2.05373	Putative cytochrome c peroxidase
AN10224	dph4	VII	2.05373	Possible role in diphthamide biosynthesis
AN10251	-	VII	2.24271	Ortholog(s) have nuclear localization sequence binding, ubiquitin binding activity, role in response to ethanol and cytosol localization
AN10258	-	VII	2.46197	Ortholog(s) have anaphase-promoting complex, cytosol localization
AN10380	dclB	VI	4.53295	Putative Dicer protein
AN10391	-	VI	3.34694	protein of unknown function
AN10397	-	VI	2.83874	protein of unknown function
AN10461	-	II	2.44276	protein of unknown function
AN10495	-	II	2.22538	Succinyl-CoA:3-oxoadipate CoA-transferase, putative
AN10537	-	II	3.99833	Has domain(s) with predicted nucleic acid binding, nucleotide binding activity
AN10550	-	III	4.24764	Putative transcriptional regulator with homology to XlnR and AraR
AN10632	-	V	2.9102	Has domain(s) with predicted nucleic acid binding activity and role in DNA integration
AN10654	-	V	2.28133	protein of unknown function
AN1069	chs7	VIII	3.3848	Ortholog(s) have unfolded protein binding activity
AN1070	-	VIII	3.3848	Possible pseudogene, mariner element-related
AN10834	acdB	I	3.05929	acyl-CoA dehydrogenase family protein
AN10841	-	I	3.05929	Ortholog(s) have dodecenoyl-CoA delta-isomerase activity, role in fatty acid beta-oxidation, filamentous growth and peroxisome localization
AN10898	-	IV	4.1176	protein of unknown function
AN10909	-	IV	4.60568	Has domain(s) with predicted trans-aconitate 2-methyltransferase activity
AN10915	-	IV	4.60568	Ortholog of A. niger CBS 513.88 : An04g09630, An03g01920, Aspergillus wentii : Aspwe1_0160312, Aspwe1_0167997, Aspergillus versicolor : Aspve1_0513563 and Aspergillus niger ATCC 1015 : 195107-mRNA, 45712-mRNA
AN11021	-	IV	2.47471	protein of unknown function
AN11036	-	II	5.14214	Ortholog of A. fumigatus Af293 : Afu1g02450, Afu4g04140, A. niger CBS 513.88 : An03g00240 and A. oryzae RIB40 : AO090003000331, AO090023000392
AN11043	-	II	5.14214	Has domain(s) with predicted N-acetyltransferase activity
AN11051	-	II	5.14214	Putative GH 75 family chitosanase
AN11052	-	II	3.63486	Ortholog(s) have 5'-3' exoribonuclease activity, magnesium ion binding activity, role in RNA phosphodiester bond hydrolysis, exonucleolytic and cytoplasmic mRNA processing body, cytoplasmic stress granule, cytosol localization
AN11065	-	II	2.17886	Oxidosqualene-lanosterol cyclase, putative
AN11071	-	II	2.17886	SGT1 and CS domain protein
AN11098	-	III	5.27027	Ortholog(s) have role in hyphal growth, regulation of glycogen metabolic process
AN11103	-	III	3.34633	Ortholog of A. nidulans FGSC A4 : AN3237, A. fumigatus Af293 : Afu6g02400, A. niger CBS 513.88 : An09g03170, An12g08350 and A. oryzae RIB40 : AO090023000655, AO090120000127
AN11106	-	III	3.34633	Ortholog of A. nidulans FGSC A4 : AN1196, A. fumigatus Af293 : Afu1g10800, Afu6g02390, A. niger CBS 513.88 : An12g08360, An08g03040 and A. oryzae RIB40 : AO090038000335, AO090120000126
AN11131	-	III	4.11545	Ortholog(s) have RNA polymerase II core binding activity, role in chromatin-mediated maintenance of transcription, transcription elongation from RNA polymerase II promoter and transcription elongation factor complex localization
AN1120	-	VIII	2.59272	Protein with a predicted role in actin assembly
AN1122	-	VIII	2.59272	Ortholog(s) have cytosolic large ribosomal subunit, preribosome, large subunit precursor localization
AN11224	-	II	4.21592	Ortholog(s) have RNA stem-loop binding, double-stranded RNA binding, ribonuclease III activity
AN11245	-	I	2.81241	Predicted glycosylphosphatidylinositol (GPI)-anchored protein
AN11411	-	II	2.276	Ortholog(s) have structural constituent of ribosome activity and cytosolic small ribosomal subunit, nucleus, yeast-form cell wall localization
AN11462	-	V	3.91518	Possible pseudogene
AN11543	-	IV	3.46423	Ortholog of A. niger CBS 513.88 : An14g00820, Aspergillus wentii : Aspwe1_0116393, Aspergillus versicolor : Aspve1_0046161 and Aspergillus clavatus NRRL 1 : ACLA_054360
AN11575	-	IV	3.43063	protein of unknown function
AN11581	-	II	3.41224	protein of unknown function
AN11626	-	III	4.62112	Has domain(s) with predicted polygalacturonase activity and role in carbohydrate metabolic process
AN11785	-	V	2.63563	protein of unknown function
AN11801	-	VII	2.49963	protein of unknown function
AN11817	-	VIII	2.63539	protein of unknown function
AN11978	-	III	2.80144	Ortholog(s) have endoplasmic reticulum localization
AN12249	-	IV	2.72443	Ortholog of Aspergillus versicolor : Aspve1_0088432 and Aspergillus sydowii : Aspsy1_0209211
AN12259	-	V	4.3568	protein of unknown function
AN12313	-	VI	2.64742	Predicted mariner Ant1 transposon-related ORF
AN12316	-	VI	5.41869	Ortholog(s) have cytosine deaminase activity, role in cytidine metabolic process, cytosine metabolic process, pyrimidine-containing compound salvage and cytoplasm, nucleus localization
AN12326	-	VI	3.40808	carbohydrate binding protein, putative
AN12357	-	II	2.70494	protein of unknown function
AN12359	-	I	2.73967	protein of unknown function
AN12389	-	II	5.11061	Ortholog(s) have mitochondrion localization
AN12443	-	V	3.02021	Ortholog of A. niger CBS 513.88 : An16g02400, Aspergillus niger ATCC 1015 : 125573-mRNA, 38987-mRNA, Aspergillus zonatus : Aspzo1_0076718 and Aspergillus terreus NIH2624 : ATET_09959
AN12481	-	IV	2.82397	protein of unknown function
AN1300	CYP548G2P	VIII	3.55521	Putative cytochrome P450
AN1301	-	VIII	3.55521	Has domain(s) with predicted catalytic activity, ferric iron binding, iron ion binding, oxidoreductase activity, acting on single donors with incorporation of molecular oxygen, incorporation of two atoms of oxygen activity
AN1558	myoA	VII	3.11137	Putative myosin I
AN1559	-	VII	3.11137	Ortholog(s) have cytoplasm localization
AN1560	plkA	VII	3.11137	Polo-like kinase, involved in initiation of mitosis and mitotic progression
AN1629	-	VII	2.05373	Has domain(s) with predicted GTPase activator activity, zinc ion binding activity
AN1798	-	VII	5.38405	Ortholog(s) have sterol esterase activity, role in cell wall mannoprotein biosynthetic process, sterol metabolic process and integral component of membrane, plasma membrane localization
AN1814	-	VII	2.52345	protein of unknown function
AN1874	hulD	VII	3.47714	Putative HECT ubiquitin ligase
AN1875	-	VII	3.47714	Ortholog(s) have sequence-specific DNA binding activity and role in budding cell bud growth, mitotic cell cycle, nucleocytoplasmic transport, ribosomal large subunit biogenesis
AN1893	silA	VII	3.19674	Light response regulator
AN1894	-	VII	3.19674	Transcript induced in response to calcium dichloride in a CrzA-dependent manner
AN1963	-	VII	2.73318	Has domain(s) with predicted hydrolase activity, hydrolase activity, acting on ester bonds activity and role in lipid metabolic process
AN1964	-	VII	2.73318	Ortholog of S. cerevisiae RPS6B and RPS6A
AN1983	-	VII	2.53503	Ortholog(s) have cytosol, nucleus localization
AN2062	bipA	VII	2.18532	Putative ER-resident chaperone of the HSP70 family
AN2080	-	VII	2.65314	Ortholog(s) have translation release factor activity, role in cytoplasmic translational termination and cytosolic ribosome, translation release factor complex localization
AN2081	-	VII	2.65314	Ortholog(s) have GTPase regulator activity and cytosol, nucleus localization
AN2113	-	VII	3.18519	Ortholog of A. fumigatus Af293 : Afu2g05250/rfeD, A. niger CBS 513.88 : An11g05180, A. oryzae RIB40 : AO090003000347, Aspergillus wentii : Aspwe1_0120495 and Aspergillus sydowii : Aspsy1_0141369
AN2114	-	VII	3.06307	Has domain(s) with predicted FAD binding, oxidoreductase activity and role in metabolic process
AN2193	-	VII	5.59818	Ortholog of A. fumigatus Af293 : Afu6g13840, A. niger CBS 513.88 : An12g06000, Aspergillus wentii : Aspwe1_0033514, Aspergillus sydowii : Aspsy1_0090654 and Aspergillus terreus NIH2624 : ATET_03424
AN2265	ksp1	VII	2.34436	Putative serine/threonine protein kinase
AN2331	pelA	VII	2.67881	Protein with pectin lyase activity, involved in degradation of pectin
AN2332	-	VII	2.67881	Putative succinate dehydrogenase with a predicted role in the TCA cycle
AN2522	-	VII	2.35979	Ortholog of A. fumigatus Af293 : Afu3g14410, A. niger CBS 513.88 : An09g04050, A. oryzae RIB40 : AO090701000592, Aspergillus wentii : Aspwe1_0073746 and Aspergillus sydowii : Aspsy1_0146188
AN2523	chsB	VII	2.35979	chitin synthase B
AN2571	-	VII	2.37922	protein of unknown function
AN2626	-	VI	5.10905	protein of unknown function
AN2657	-	VI	2.49442	protein of unknown function
AN2659	-	VI	2.49442	Predicted glycosylphosphatidylinositol (GPI)-anchored protein
AN2660	-	VI	4.26648	Ortholog of A. nidulans FGSC A4 : AN6764, AN7798, A. fumigatus Af293 : Afu8g01960 and A. niger CBS 513.88 : An15g04120, An11g05430, An01g12050, An11g03480, An01g01140
AN2667	-	VI	2.71159	Ortholog(s) have role in conidiophore development
AN2714	-	VI	2.92699	Has domain(s) with predicted RNA binding, RNA-directed DNA polymerase activity and role in RNA-dependent DNA replication
AN2715	-	VI	2.92699	Has domain(s) with predicted oxidoreductase activity and role in metabolic process
AN2716	-	VI	2.92699	Has domain(s) with predicted catalytic activity and role in metabolic process
AN2723	-	VI	5.15409	Putative multifunctional enzyme with a predicted role in histidine metabolism
AN2725	-	VI	2.81952	Has domain(s) with predicted DNA binding, RNA polymerase II transcription factor activity, sequence-specific DNA binding, zinc ion binding activity and role in regulation of transcription, DNA-templated, transcription, DNA-templated
AN2726	-	VI	2.64742	protein of unknown function
AN2727	CYP665A1	VI	2.64742	Putative cytochrome P450
AN2731	-	VI	5.41869	Ortholog(s) have ATPase activator activity, unfolded protein binding activity
AN2793	leu2B	VI	2.74184	3-isopropylmalate dehydrogenase, putative
AN2794	-	VI	2.74184	Has domain(s) with predicted substrate-specific transmembrane transporter activity, transmembrane transporter activity, role in transmembrane transport and integral component of membrane, membrane localization
AN2797	-	VI	3.40447	protein of unknown function
AN2815	-	VI	2.63303	Putative mannitol 2-dehydrogenase with a predicted role in mannose/mannitol, fructose, and sorbose/sorbitol metabolism
AN2822	-	VI	2.60974	Has domain(s) with predicted transporter activity, role in transport and membrane localization
AN3033	-	VI	2.90468	Ortholog(s) have cytoplasm, nuclear chromatin localization
AN3048	-	VI	5.3946	Predicted mariner transposon-related ORF
AN3049	dfgD	VI	4.15886	Putative endo-mannanase GH76 family protein
AN3085	-	VI	4.93444	Ortholog(s) have role in cellular response to biotic stimulus, cellular response to starvation and filamentous growth of a population of unicellular organisms in response to biotic stimulus, more
AN3188	-	VI	4.53295	Putative phosphatidylserine decarboxylase with a predicted role in phospholipid metabolism
AN3198	-	VI	2.81	protein of unknown function
AN3342	-	VI	3.51643	Ortholog of A. nidulans FGSC A4 : AN10302, AN4609, A. fumigatus Af293 : Afu7g06670, A. niger CBS 513.88 : An04g04320, An16g05670, An04g03250 and A. oryzae RIB40 : AO090011000012
AN3344	ngn27	VI	3.70544	Putative GNAT-type acetyltransferase
AN3370	-	VI	2.71055	protein of unknown function
AN3415	-	VI	3.86153	Putative ADP-ribosylglycohydrolase family protein
AN3416	ssoA	VI	3.86153	Similar to syntaxin proteins
AN3472	-	II	4.62312	protein of unknown function
AN3477	-	II	5.25036	Ortholog of Aspergillus niger ATCC 1015 : 136740-mRNA
AN3479	-	II	5.25036	Ortholog of A. nidulans FGSC A4 : AN8495, AN3143, A. fumigatus Af293 : Afu3g01440, Afu3g13940, Afu4g03340, Afu5g07620 and A. niger CBS 513.88 : An13g02880, An09g04780
AN3498	-	II	5.39322	Substrate-specific transmembrane transporter, putative
AN3501	-	II	5.74527	Putative Zn(II)2Cys6 transcription factor
AN3536	-	II	2.42596	Has domain(s) with predicted FAD binding, oxidoreductase activity and role in metabolic process
AN3538	-	II	2.42596	protein of unknown function
AN3545	-	II	2.40049	Has domain(s) with predicted oxidoreductase activity and role in metabolic process
AN3674	-	II	2.65755	Has domain(s) with predicted phospholipid binding activity
AN3712	-	II	2.276	Ortholog(s) have cytoplasm localization
AN3802	-	II	3.36386	protein of unknown function
AN3807	-	II	3.02905	Ortholog(s) have lipid binding activity
AN3808	-	II	3.02905	Ortholog(s) have role in N-acetylglucosamine metabolic process and cytoplasm localization
AN3809	-	II	3.02905	Ortholog(s) have nicotinamidase activity, role in chromatin silencing at rDNA, chromatin silencing at telomere, negative regulation of DNA amplification, replicative cell aging and cytosol, nucleus, peroxisome localization
AN3810	-	II	3.02905	Ortholog(s) have CTD phosphatase activity, protein tyrosine phosphatase activity
AN3907	-	II	5.11061	Ortholog of A. fumigatus Af293 : Afu6g08600, A. niger CBS 513.88 : An11g05530, A. oryzae RIB40 : AO090001000521, Aspergillus wentii : Aspwe1_0045906 and Aspergillus sydowii : Aspsy1_0150554
AN4008	-	II	2.22538	Has domain(s) with predicted O-methyltransferase activity
AN4142	-	II	2.35833	Possible pseudogene
AN4143	-	II	2.35833	Ortholog of A. nidulans FGSC A4 : AN12170, A. fumigatus Af293 : Afu1g00760, Afu5g14890, Aspergillus wentii : Aspwe1_0177868, Aspwe1_0403846 and Aspergillus niger ATCC 1015 : 41666-mRNA
AN4167	-	II	2.45792	Ortholog(s) have GTPase activity, calcium ion binding activity and role in mitochondrion inheritance, mitochondrion-ER tethering, phospholipid homeostasis, regulation of mitochondrion organization
AN4268	-	II	2.69563	Ortholog(s) have nitronate monooxygenase activity and role in denitrification pathway, detoxification of nitrogen compound
AN4270	pan1	II	2.69563	Ortholog(s) have protein binding, bridging activity and role in actin cortical patch assembly, axial cellular bud site selection, bipolar cellular bud site selection, endocytosis
AN4275	-	II	2.7908	protein of unknown function
AN4289	-	II	3.3812	Has domain(s) with predicted nucleic acid binding activity and role in DNA integration
AN4292	-	III	5.11999	Possible pseudogene
AN4300	-	III	2.60765	NADH-ubiquinone oxidoreductase 21.3 kDa subunit
AN4301	-	III	2.60765	Ortholog(s) have cytosol, nucleus localization
AN4317	sec13	III	2.36168	Putative nuclear pore complex protein with homology to Saccharomyces cerevisiae Sec13p
AN4318	-	III	2.36168	Ortholog(s) have peroxisome matrix targeting signal-2 binding activity and role in protein import into peroxisome matrix
AN4319	-	III	2.36168	Ortholog of A. fumigatus Af293 : Afu4g06110, A. niger CBS 513.88 : An04g00380, A. oryzae RIB40 : AO090023000984, Neosartorya fischeri NRRL 181 : NFIA_110030 and Aspergillus versicolor : Aspve1_0085237
AN4336	ladB	III	4.24764	L-arabinitol 4-dehydrogenase, putative
AN4360	-	III	2.36502	Ortholog(s) have structural molecule activity
AN4361	metR	III	2.36502	Putative bZIP-containing transcription factor
AN4371	-	III	5.18516	Ortholog of A. nidulans FGSC A4 : AN1972, A. fumigatus Af293 : Afu4g06510, A. niger CBS 513.88 : An04g05970, An08g04550 and A. oryzae RIB40 : AO090003001143, AO090023000935
AN4392	-	III	5.40501	protein of unknown function
AN4418	-	III	2.45372	Transcript induced in response to calcium dichloride in a CrzA-dependent manner
AN4488	-	III	2.74895	Putative F-box protein
AN4489	-	III	2.74895	Has domain(s) with predicted DNA binding, RNA polymerase II transcription factor activity, sequence-specific DNA binding, zinc ion binding activity and role in regulation of transcription, DNA-templated, transcription, DNA-templated
AN4500	-	III	2.47689	Putative mitochondrial ATPase inhibitor
AN4501	artA	III	2.47689	Putative 14-3-3 protein
AN4557	-	III	2.57928	Ortholog(s) have ATP binding, ATPase activity, metallopeptidase activity, role in protein complex assembly, signal peptide processing and m-AAA complex, mitochondrial inner boundary membrane localization
AN4666	-	III	2.11133	Ortholog(s) have phosphatidylinositol-3,5-bisphosphate binding activity and role in macroautophagy, piecemeal microautophagy of nucleus
AN4667	aspA	III	2.11133	septin, putative
AN4721	-	III	2.09735	Ortholog(s) have U2-type spliceosomal complex localization
AN4740	ciaA	III	5.31504	Complex I intermediate-associated protein 30, mitochondrial, putative
AN4741	-	III	2.80144	Has domain(s) with predicted RNA polymerase II transcription cofactor activity, role in regulation of transcription from RNA polymerase II promoter and mediator complex localization
AN4742	-	III	2.80144	Ortholog(s) have ribosomal small subunit binding, translation initiation factor activity, translation initiation factor binding activity and role in formation of translation preinitiation complex, maintenance of translational fidelity
AN4791	-	III	2.78266	Ortholog of A. fumigatus Af293 : Afu3g06800, A. niger CBS 513.88 : An11g09530, A. oryzae RIB40 : AO090020000317, Aspergillus sydowii : Aspsy1_0816069 and Aspergillus terreus NIH2624 : ATET_08741
AN4793	-	III	2.78266	Putative aspartate semialdehyde dehydrogenase with a predicted role in glycine, serine, and threonine metabolism
AN4794	-	III	2.76463	Putative ribosomal protein
AN4871	chiB	III	3.05492	Class V chitinase
AN4878	-	III	5.11143	Putative transcription factor of unknown function
AN4973	-	III	2.73163	Ortholog of A. fumigatus Af293 : Afu3g10150, A. niger CBS 513.88 : An16g03980, A. oryzae RIB40 : AO090003000550, Aspergillus wentii : Aspwe1_0049197 and Aspergillus sydowii : Aspsy1_0056460
AN4975	-	III	2.73163	Has domain(s) with predicted oxidoreductase activity and role in oxidation-reduction process
AN5063	-	III	2.31419	Ortholog of A. niger CBS 513.88 : An09g03770, Neosartorya fischeri NRRL 181 : NFIA_074500, Aspergillus sydowii : Aspsy1_0038892 and Aspergillus terreus NIH2624 : ATET_07074
AN5065	-	III	3.729	Predicted gypsy transposon-related ORF
AN5066	-	III	2.42868	protein of unknown function
AN5095	-	V	3.91518	Predicted gypsy transposon-related ORF
AN5124	-	V	2.22644	Ortholog(s) have nucleus localization
AN5125	-	V	2.22644	Has domain(s) with predicted identical protein binding, serine-type endopeptidase activity and role in negative regulation of catalytic activity
AN5126	HookA	V	2.22644	Microtubule binding protein HookA, putative
AN5127	-	V	2.59271	Ortholog(s) have SNAP receptor activity and role in ER to Golgi vesicle-mediated transport, retrograde vesicle-mediated transport, Golgi to ER, vesicle fusion
AN5128	chz1	V	2.59271	Ortholog of A. fumigatus Af293 : Afu1g07430, A. niger CBS 513.88 : An07g09970, A. oryzae RIB40 : AO090012000994, Neosartorya fischeri NRRL 181 : NFIA_017320 and Aspergillus wentii : Aspwe1_0069020
AN5129	hsp70	V	2.59271	70 kilodalton heat shock protein
AN5227	-	V	3.4754	Has domain(s) with predicted role in DNA integration
AN5237	-	V	3.19238	Has domain(s) with predicted catalytic activity and role in nucleoside metabolic process
AN5240	-	V	3.19238	protein of unknown function
AN5244	-	V	2.57175	Ortholog of A. nidulans FGSC A4 : AN5251, A. niger CBS 513.88 : An11g07550, An08g12150, A. oryzae RIB40 : AO090011000256, Aspergillus wentii : Aspwe1_0113272 and Aspergillus versicolor : Aspve1_0062915
AN5254	-	V	3.64947	Has domain(s) with predicted RNA binding, RNA-directed DNA polymerase activity and role in RNA-dependent DNA replication
AN5255	-	V	3.24956	protein of unknown function
AN5267	faeC	V	2.87167	feruloyl esterase c
AN5268	-	V	2.73675	Has domain(s) with predicted nucleic acid binding, nucleotide binding activity
AN5295	-	V	2.59773	Has domain(s) with predicted carbon-carbon lyase activity, catalytic activity and role in cellular aromatic compound metabolic process
AN5296	tcsA	V	2.59773	Two-component signaling protein with histidine kinase and response regulator domains
AN5333	plyC	V	5.20132	Putative pectate lyase, involved in degradation of pectin
AN5400	-	V	2.31127	Ortholog of A. nidulans FGSC A4 : AN9282, AN0025, AN7063, AN7804/stcW, AN8757, A. fumigatus Af293 : Afu6g03020, Afu6g13790 and A. niger CBS 513.88 : An08g09190, An03g06480, An11g08030, An13g01810, An12g07380
AN5442	cpyA	V	2.37671	Putative carboxypeptidase Y
AN5443	-	V	2.37671	Ortholog(s) have guanyl-nucleotide exchange factor activity, role in mature ribosome assembly and cytosol, nucleolus, polysome, preribosome, large subunit precursor localization
AN5471	-	V	5.20114	Has domain(s) with predicted role in DNA integration
AN5571	kgdA	V	2.53254	2-oxoglutarate dehydrogenase, mitochondrial, putative
AN5659	-	V	2.63563	Has domain(s) with predicted nucleic acid binding, zinc ion binding activity
AN5798	csnC	I	2.44569	COP9 signalosome complex subunit 3
AN5861	-	I	5.29074	Ortholog(s) have ketoreductase activity, role in fatty acid elongation, sphingolipid biosynthetic process, very long-chain fatty acid biosynthetic process and endoplasmic reticulum membrane localization
AN5864	-	I	5.29074	Has domain(s) with predicted substrate-specific transmembrane transporter activity, transmembrane transporter activity, role in transmembrane transport and integral component of membrane, membrane localization
AN5955	-	I	5.0697	Has domain(s) with predicted DNA binding, RNA polymerase II transcription factor activity, sequence-specific DNA binding, zinc ion binding activity and role in regulation of transcription, DNA-templated, transcription, DNA-templated
AN5956	-	I	2.9533	Has domain(s) with predicted DNA binding, transposase activity and role in DNA integration, transposition, DNA-mediated
AN5957	-	I	2.9533	Putative branched chain amino acid aminotransferase with a predicted role in valine, leucine, and isoleucine metabolism
AN5963	-	I	3.57704	Possible pseudogene, mariner element-related
AN5979	-	I	2.91823	Ortholog(s) have role in ribosomal small subunit assembly and cytosol localization
AN5981	-	I	2.91823	Ortholog(s) have myosin I binding activity, role in actin cytoskeleton organization and actin cortical patch localization
AN6275	-	I	2.7191	Ortholog of A. fumigatus Af293 : Afu2g12570, A. niger CBS 513.88 : An02g01500, A. oryzae RIB40 : AO090026000362, Aspergillus wentii : Aspwe1_0116943 and Aspergillus sydowii : Aspsy1_0151369
AN6386	-	I	2.32338	Has domain(s) with predicted oxidoreductase activity and role in oxidation-reduction process
AN6387	-	I	2.32338	Has domain(s) with predicted role in transmembrane transport and integral component of membrane localization
AN6473	-	I	3.38321	Ortholog of A. fumigatus Af293 : Afu1g16430, Neosartorya fischeri NRRL 181 : NFIA_009010, Aspergillus versicolor : Aspve1_0315435 and Aspergillus fumigatus A1163 : AFUB_015770
AN6482	-	I	2.66652	Ortholog of A. nidulans FGSC A4 : AN0518, A. fumigatus Af293 : Afu1g15540, A. niger CBS 513.88 : An12g09790, A. oryzae RIB40 : AO090011000265 and Neosartorya fischeri NRRL 181 : NFIA_009780
AN6523	sepA	I	2.39893	formin
AN6524	-	I	2.39893	Ortholog of A. fumigatus Af293 : Afu6g04930, A. niger CBS 513.88 : An15g00400, A. oryzae RIB40 : AO090701000045, Aspergillus wentii : Aspwe1_0036161 and Aspergillus sydowii : Aspsy1_0037126
AN6558	-	I	5.29847	Ortholog(s) have RNA polymerase I activity, RNA polymerase III activity and role in tRNA transcription from RNA polymerase III promoter, transcription from RNA polymerase I promoter
AN6596	-	I	3.05929	Ortholog of A. fumigatus Af293 : Afu6g04060, A. niger CBS 513.88 : An15g01300, A. oryzae RIB40 : AO090701000130, Aspergillus wentii : Aspwe1_0065449 and Aspergillus sydowii : Aspsy1_0051825
AN6597	-	I	3.05929	Ortholog of A. fumigatus Af293 : Afu6g04070, A. niger CBS 513.88 : An15g01310, A. oryzae RIB40 : AO090701000131, Aspergillus wentii : Aspwe1_0036042 and Aspergillus sydowii : Aspsy1_0125916
AN6816	fbx2	I	2.72108	Putative F-box protein
AN6817	-	I	2.72108	Predicted NAD-dependent oxidoreductase
AN6818	-	I	2.72108	Ortholog of A. fumigatus Af293 : Afu8g00480, A. oryzae RIB40 : AO090010000026, Aspergillus flavus NRRL 3357 : AFL2T_11293 and Neosartorya fischeri NRRL 181 : NFIA_093990
AN6819	-	I	2.72108	Has domain(s) with predicted hydrolase activity, hydrolyzing O-glycosyl compounds activity and role in carbohydrate metabolic process
AN6966	-	I	5.67073	Putative transposon-encoded protein
AN6967	-	I	5.67073	Predicted gypsy transposon-related ORF
AN6969	-	I	5.67073	Predicted glycosylphosphatidylinositol (GPI)-anchored protein
AN7042	-	IV	3.46423	Ortholog of A. fumigatus Af293 : Afu4g04060, A. niger CBS 513.88 : An14g00810, A. oryzae RIB40 : AO090206000108, Aspergillus wentii : Aspwe1_0043276 and Aspergillus sydowii : Aspsy1_0048943
AN7043	pptB	IV	3.46423	Ortholog(s) have holo-[acyl-carrier-protein] synthase activity and mitochondrion localization
AN7044	-	IV	3.46423	Putative histidinol-phosphatase with a predicted role in histidine metabolism
AN7076	-	IV	4.24475	protein of unknown function
AN7078	-	IV	2.82397	protein of unknown function
AN7089	-	IV	2.6443	Ortholog of A. nidulans FGSC A4 : AN3992, AN8424, A. fumigatus Af293 : Afu7g05085, A. oryzae RIB40 : AO090005000321 and Neosartorya fischeri NRRL 181 : NFIA_026200
AN7093	figB	IV	4.57082	Cell fusion protein Dni1/Fig1, putative
AN7094	-	IV	4.57082	Has domain(s) with predicted RNA-DNA hybrid ribonuclease activity, nucleic acid binding activity
AN7123	breB	IV	2.58524	protein of unknown function
AN7124	-	IV	2.58524	Ortholog of A. niger CBS 513.88 : An12g05320, An09g02090, A. oryzae RIB40 : AO090038000612, AO090003001456 and Neosartorya fischeri NRRL 181 : NFIA_027490, NFIA_030570
AN7128	-	IV	5.76947	Has domain(s) with predicted oxidoreductase activity and role in metabolic process
AN7131	CYP52H1	IV	3.01885	Putative cytochrome P450
AN7189	-	IV	2.75281	Ortholog(s) have sequence-specific DNA binding, transcription factor activity, sequence-specific DNA binding activity
AN7190	-	IV	2.75281	Has domain(s) with predicted RNA polymerase II transcription factor activity, sequence-specific DNA binding, zinc ion binding activity, role in regulation of transcription, DNA-templated and nucleus localization
AN7223	-	IV	4.60568	Has domain(s) with predicted RNA polymerase II transcription factor activity, sequence-specific DNA binding, transcription factor activity, sequence-specific DNA binding, zinc ion binding activity
AN7259	dcnA	IV	2.23635	NEDD8 ligase
AN7260	-	IV	2.23635	Ortholog(s) have chromatin binding activity and role in DNA replication initiation, pre-replicative complex assembly involved in nuclear cell cycle DNA replication, rRNA processing, response to drug
AN7341	-	IV	2.96675	Ortholog of A. niger CBS 513.88 : An15g06860, A. oryzae RIB40 : AO090102000219, Neosartorya fischeri NRRL 181 : NFIA_091700, Aspergillus wentii : Aspwe1_0107255 and Aspergillus versicolor : Aspve1_0125535
AN7342	-	IV	2.96675	Ortholog(s) have chromatin insulator sequence binding, transcription factor activity, core RNA polymerase III binding activity and role in transcription initiation from RNA polymerase III promoter
AN7364	-	IV	3.44147	Has domain(s) with predicted 2 iron, 2 sulfur cluster binding, oxidoreductase activity and role in oxidation-reduction process
AN7366	-	IV	3.44147	Has domain(s) with predicted metallopeptidase activity
AN7370	-	IV	2.63666	Ortholog of A. nidulans FGSC A4 : AN3519, AN2646, AN0587, AN0866 and A. fumigatus Af293 : Afu1g15200, Afu3g03790, Afu4g14040, Afu5g06900, Afu7g08575
AN7563	chkC	IV	3.67805	Predicted Ca2+/calmodulin-dependent protein kinase
AN7564	-	IV	3.67805	Putative threonine aldolase with a predicted role in glycine, serine, and threonine metabolism
AN7565	-	IV	3.67805	Ortholog of A. fumigatus Af293 : Afu2g14940, A. niger CBS 513.88 : An15g03240, A. oryzae RIB40 : AO090012000409, Aspergillus wentii : Aspwe1_0693532 and Aspergillus sydowii : Aspsy1_1021602
AN7580	-	IV	2.04339	Ortholog of A. fumigatus Af293 : Afu2g15110, A. niger CBS 513.88 : An15g02960, A. oryzae RIB40 : AO090012000329, Aspergillus wentii : Aspwe1_0044605 and Aspergillus sydowii : Aspsy1_0046014
AN7842	-	IV	2.62123	protein of unknown function
AN7845	-	IV	5.39668	Has domain(s) with predicted RNA binding, RNA-directed DNA polymerase activity and role in RNA-dependent DNA replication
AN7846	-	IV	6.38604	protein of unknown function
AN7848	-	IV	2.35386	protein of unknown function
AN7849	-	II	3.91274	protein of unknown function
AN7860	-	II	3.18016	Ortholog of A. nidulans FGSC A4 : AN9318, A. fumigatus Af293 : Afu8g01270 and A. oryzae RIB40 : AO090010000599, AO090005000383, AO090011000082, AO090020000631
AN7870	-	II	3.93732	Ortholog of A. fumigatus Af293 : Afu3g01650, Afu6g11970, Neosartorya fischeri NRRL 181 : NFIA_002730, NFIA_057640 and Aspergillus versicolor : Aspve1_0204208
AN7872	atnN	II	5.22322	Predicted transcription factor
AN7885	-	II	3.6912	protein of unknown function
AN7886	-	II	3.6912	Putative class V chitinase
AN7976	-	II	3.30156	Ortholog of A. nidulans FGSC A4 : AN6463, A. fumigatus Af293 : Afu4g14310, Afu8g01590 and A. niger CBS 513.88 : An15g05580, An11g01710, An12g06830, An11g08100, An08g01130, An07g04970, An03g04950, An09g06370, An15g02610
AN7977	-	II	2.97743	Has domain(s) with predicted RNA-DNA hybrid ribonuclease activity, nucleic acid binding activity
AN8036	-	II	4.92269	Ortholog of A. fumigatus Af293 : Afu5g01910, A. niger CBS 513.88 : An16g01770, A. oryzae RIB40 : AO090003001328, Aspergillus wentii : Aspwe1_0042781 and Aspergillus sydowii : Aspsy1_0047861
AN8159	-	II	3.59465	Predicted DDE1 transposon-related ORF
AN8187	prwA	II	3.63486	conserved hypothetical protein
AN8188	-	II	3.63486	Putative GTP cyclohydrolase I with a predicted role in folate biosynthesis
AN8205	-	II	5.43304	Has domain(s) with predicted DNA binding activity, role in telomere maintenance and nuclear chromosome, telomeric region localization
AN8208	-	II	5.68041	Ortholog of A. fumigatus Af293 : Afu5g03390, A. niger CBS 513.88 : An09g05710, A. oryzae RIB40 : AO090102000544, Aspergillus wentii : Aspwe1_0174422 and Aspergillus sydowii : Aspsy1_0050671
AN8233	sfh5	II	2.44173	Ortholog(s) have phosphatidylinositol transporter activity
AN8234	-	II	2.44173	Has domain(s) with predicted protein phosphatase inhibitor activity and role in regulation of phosphoprotein phosphatase activity, regulation of signal transduction
AN8259	-	II	2.17886	endodeoxyribonuclease, putative
AN8293	-	II	3.31696	Ortholog(s) have cell division site, cytosol, mitotic spindle pole body, nucleus localization
AN8323	-	V	5.52021	protein of unknown function
AN8324	-	V	5.52021	Has domain(s) with predicted oxidoreductase activity and role in metabolic process
AN8421	dfgB	V	2.61724	Putative endo-mannanase GH76 family protein
AN8434	-	V	3.17056	Ortholog of A. fumigatus Af293 : Afu7g06200, Aspergillus wentii : Aspwe1_0053695, Aspergillus versicolor : Aspve1_0033713, Aspergillus zonatus : Aspzo1_0016352 and Aspergillus sydowii : Aspsy1_0061228
AN8436	-	V	3.17056	Has domain(s) with predicted hydrolase activity, acting on glycosyl bonds activity
AN8522	-	V	2.18866	Ortholog(s) have steryl deacetylase activity, role in response to toxic substance, sterol deacetylation and endoplasmic reticulum lumen, integral component of membrane, lipid particle localization
AN8524	-	V	2.18866	Has domain(s) with predicted catalytic activity and role in nucleoside metabolic process
AN8567	-	V	4.3568	protein of unknown function
AN8577	-	V	2.94796	Ortholog of Aspergillus terreus NIH2624 : ATET_10228
AN8599	-	III	5.27027	Ortholog of A. fumigatus Af293 : Afu6g01790, Neosartorya fischeri NRRL 181 : NFIA_047950, Aspergillus versicolor : Aspve1_0137840 and Aspergillus fumigatus A1163 : AFUB_096560
AN8698	-	III	3.34633	Ortholog(s) have structural molecule activity and role in Arp2/3 complex-mediated actin nucleation, actin cortical patch assembly, cellular response to drug, spore germination
AN8705	-	III	3.03519	Ortholog(s) have cytoplasmic stress granule, cytosol, nucleus localization
AN8787	kapM	III	5.0814	Putative exportin, member of the Exportin-T family
AN8871	-	VII	2.54024	Ortholog of A. fumigatus Af293 : Afu8g02870, A. niger CBS 513.88 : An03g06980, Aspergillus wentii : Aspwe1_0046794, Aspergillus sydowii : Aspsy1_0061946 and Aspergillus terreus NIH2624 : ATET_10403
AN8949	-	VII	2.3743	Has domain(s) with predicted sequence-specific DNA binding, transcription factor activity, sequence-specific DNA binding activity and role in regulation of transcription, DNA-templated
AN9007	CYP548D1	VII	3.02684	Putative cytochrome P450
AN9008	fphA	VII	3.02684	Phytochrome-like protein, putative
AN9195	-	VI	3.40777	Ortholog of A. fumigatus Af293 : Afu3g11890, A. niger CBS 513.88 : An01g14950, A. oryzae RIB40 : AO090010000214, Neosartorya fischeri NRRL 181 : NFIA_065430 and Aspergillus wentii : Aspwe1_0130022
AN9239	-	VIII	2.32714	protein of unknown function
AN9380	-	VIII	4.1359	Putative chitin deacetylase
AN9382	-	VIII	4.1359	Has domain(s) with predicted role in transmembrane transport and integral component of membrane localization
AN9410	-	VIII	2.31346	Ortholog(s) have role in cellular lipid metabolic process and cytosol localization
AN9416	-	II	4.21592	Predicted mariner transposon-related ORF
AN9425	-	VII	4.49237	Has domain(s) with predicted carbon-carbon lyase activity, catalytic activity and role in cellular aromatic compound metabolic process
AN9469	-	I	3.57704	Ortholog(s) have structural constituent of ribosome activity and fungal-type vacuole, mitochondrial large ribosomal subunit localization
AN9496	-	I	2.37923	Has domain(s) with predicted cholestenol delta-isomerase activity, role in sterol metabolic process and endoplasmic reticulum, integral component of membrane localization
AN9498	-	I	2.36577	Ortholog of A. fumigatus Af293 : Afu6g10770, A. niger CBS 513.88 : An11g00650, A. oryzae RIB40 : AO090023000195, Aspergillus wentii : Aspwe1_0039441 and Aspergillus sydowii : Aspsy1_0045568
AN9501	-	V	2.91446	Ortholog of A. fumigatus Af293 : Afu8g06340, A. niger CBS 513.88 : An16g02390, Neosartorya fischeri NRRL 181 : NFIA_076900 and Aspergillus clavatus NRRL 1 : ACLA_017440
AN9507	-	V	5.87526	protein of unknown function
AN9516	-	VIII	3.55521	Has domain(s) with predicted DNA binding, RNA polymerase II transcription factor activity, sequence-specific DNA binding, zinc ion binding activity and role in regulation of transcription, DNA-templated, transcription, DNA-templated

## Sheet: ChIP-seq Sex_744x
744_common_locus IDs from the three independent sets of the ChIP-seq analysis [Set-1, Set-2 and Set-3]	Gene Name or Symbol	Chromosome	Avg Fold Enrichment (FE) from Set-1, Set-2 and Set-3 (cut offs: p<0.05 & FE≥2)	Product Description
AN0004	-	VIII	4.36438	Possible pseudogene, Gypsy element-related
AN0005	lbuA	VIII	4.36438	Ortholog of A. niger CBS 513.88 : An03g02250, Aspergillus tubingensis : Asptu1_0080862, Aspergillus kawachii : Aspka1_0180365, Aspergillus acidus : Aspfo1_0194711 and Aspergillus wentii : Aspwe1_0734587
AN0007	-	VIII	3.03089	Ortholog of A. nidulans FGSC A4 : AN6322, AN0902 and A. fumigatus Af293 : Afu1g01340, Afu1g15680, Afu3g01640
AN0017	-	VIII	2.86433	Copper ion homeostasis protein, putative
AN0018	-	VIII	2.86433	Possible pseudogene
AN0057	-	VIII	2.94806	Ortholog(s) have cytosol localization
AN0098	nirA	VIII	4.55969	Putative Gal4-type zinc finger protein that regulates expression of genes involved in nitrate assimilation
AN0112	geaA	VIII	3.13254	ARF guanine-nucleotide exchange factor, putative
AN0113	bud3	VIII	3.13254	Putative Rho guanyl nucleotide exchange factor (Rho-GEF)
AN0159	-	VIII	4.02657	Ortholog of A. fumigatus Af293 : Afu5g11420, A. niger CBS 513.88 : An18g04550, A. oryzae RIB40 : AO090026000696, Aspergillus wentii : Aspwe1_0442980 and Aspergillus sydowii : Aspsy1_0054986
AN0214	-	VIII	3.39911	protein of unknown function
AN0218	-	VIII	2.83296	Has domain(s) with predicted role in anion transport and integral component of membrane localization
AN0219	-	VIII	2.83296	Ortholog of A. niger CBS 513.88 : An01g01800, A. oryzae RIB40 : AO090023000623, Neosartorya fischeri NRRL 181 : NFIA_106990, Aspergillus wentii : Aspwe1_0056140 and Aspergillus versicolor : Aspve1_0121031
AN0227	-	VIII	3.75403	Ortholog of A. fumigatus Af293 : Afu3g12020, Afu5g10910, Afu4g06275, A. niger CBS 513.88 : An14g03700, An04g00590, An02g07840 and A. oryzae RIB40 : AO090010000440, AO090023000963
AN0228	-	VIII	3.75403	Ortholog(s) have ATP-dependent 3'-5' DNA helicase activity, ATP-dependent four-way junction helicase activity, DNA replication origin binding and single-stranded DNA binding, more
AN0229	-	VIII	2.69782	Ortholog(s) have role in Golgi to plasma membrane transport and Golgi apparatus, fungal-type vacuole membrane localization
AN0243	-	VIII	2.74484	Putative phosphatidylinositol transfer protein
AN0244	vps8	VIII	2.74484	Putative vacuolar assembly protein with a predicted role in late endosome to vacuole transport via the multivesicular body sorting pathway
AN0267	-	VIII	3.98427	Has domain(s) with predicted calcium ion binding activity
AN0268	mesA	VIII	3.98427	AFI1-like protein
AN0272	-	VIII	3.50389	Ortholog of A. fumigatus Af293 : Afu1g02880, A. niger CBS 513.88 : An01g05030, A. oryzae RIB40 : AO090005000779, Aspergillus wentii : Aspwe1_0025563 and Aspergillus sydowii : Aspsy1_0055099
AN0275	-	VIII	3.68706	Ortholog(s) have L-cystine transmembrane transporter activity, role in L-cystine transport and endosome, fungal-type vacuole localization
AN0276	-	VIII	3.68706	Ortholog of A. fumigatus Af293 : Afu1g02840, A. niger CBS 513.88 : An01g04950, A. oryzae RIB40 : AO090005000773, Aspergillus wentii : Aspwe1_0169585 and Aspergillus sydowii : Aspsy1_0085871
AN0288	-	VIII	3.6415	Ortholog of A. fumigatus Af293 : Afu1g03000, Neosartorya fischeri NRRL 181 : NFIA_021630, Aspergillus wentii : Aspwe1_0169599 and Aspergillus versicolor : Aspve1_0231328
AN0291	-	VIII	3.08747	Has domain(s) with predicted RNA polymerase II transcription cofactor activity, role in regulation of transcription from RNA polymerase II promoter and mediator complex localization
AN0292	-	VIII	3.08747	Subunit of the SAGA transcriptional regulatory complex
AN0303	-	VIII	4.59808	Ortholog(s) have mitochondrial outer membrane localization
AN0309	-	VIII	2.61237	Ortholog of A. niger CBS 513.88 : An01g05570, Neosartorya fischeri NRRL 181 : NFIA_022000, Aspergillus versicolor : Aspve1_0048560 and Aspergillus clavatus NRRL 1 : ACLA_031790
AN0311	-	VIII	2.61237	Ortholog of A. fumigatus Af293 : Afu1g02600, A. niger CBS 513.88 : An01g05600, A. oryzae RIB40 : AO090005000834, Aspergillus wentii : Aspwe1_0169640 and Aspergillus sydowii : Aspsy1_0027873
AN0316	tubA	VIII	6.98985	Alpha-tubulin, forms a heterodimer with beta-tubulin that promotes microtubule assembly
AN0317	-	VIII	6.98985	Ortholog(s) have ubiquitin binding activity and role in actin cortical patch organization, endocytosis, endoplasmic reticulum unfolded protein response, positive regulation of cytokinesis
AN0321	-	VIII	3.75106	Ortholog(s) have cytosol localization
AN0367	-	VIII	4.04258	Putative integral membrane protein
AN0368	-	VIII	4.04258	Has domain(s) with predicted RNA binding, RNA-DNA hybrid ribonuclease activity, RNA-directed DNA polymerase activity, nucleic acid binding activity and role in RNA-dependent DNA replication
AN0369	-	VIII	4.58102	Has domain(s) with predicted aminopeptidase activity, metalloexopeptidase activity and role in cellular process, proteolysis
AN0372	-	VIII	2.7413	Ortholog(s) have endoplasmic reticulum localization
AN0466	-	VIII	2.68066	Ortholog of A. fumigatus Af293 : Afu1g04315, A. oryzae RIB40 : AO090003000918, Aspergillus wentii : Aspwe1_0037360 and Aspergillus sydowii : Aspsy1_0041113
AN0467	-	VIII	2.68066	Ortholog of A. nidulans FGSC A4 : AN0468, A. fumigatus Af293 : Afu1g01350, Afu1g04310, A. niger CBS 513.88 : An12g10460 and Aspergillus wentii : Aspwe1_0169394
AN0494	cbhB	VIII	3.88667	Putative cellobiohydrolase
AN0495	-	VIII	3.88667	Has domain(s) with predicted amino acid binding, formyltetrahydrofolate deformylase activity, hydroxymethyl-, formyl- and related transferase activity and role in 'de novo' IMP biosynthetic process, biosynthetic process, metabolic process
AN0497	-	VIII	4.11619	Has domain(s) with predicted role in transmembrane transport and integral component of membrane localization
AN0531	-	VIII	2.57368	protein of unknown function
AN0574	-	VIII	4.29421	Ortholog(s) have glyoxysome localization
AN0575	-	VIII	3.40837	Ortholog of A. fumigatus Af293 : Afu6g11200, A. oryzae RIB40 : AO090023000494, Aspergillus wentii : Aspwe1_0108297, Aspergillus sydowii : Aspsy1_0144497 and Aspergillus terreus NIH2624 : ATET_05047
AN0620	-	VIII	4.43982	Ortholog of Aspergillus versicolor : Aspve1_0023747 and Aspergillus sydowii : Aspsy1_0086329
AN0622	-	VIII	2.4712	Possible pseudogene
AN0629	-	VIII	3.35637	Ortholog(s) have glutathione peroxidase activity, glutathione transferase activity, role in glutathione metabolic process and endoplasmic reticulum, mitochondrial outer membrane, plasma membrane localization
AN0630	-	VIII	3.35637	protein of unknown function
AN0632	-	VIII	3.35637	Ortholog(s) have nucleus localization
AN0633	-	VIII	2.60951	Ortholog of A. fumigatus Af293 : Afu1g16980, A. niger CBS 513.88 : An01g09880, A. oryzae RIB40 : AO090005000977, Aspergillus wentii : Aspwe1_0109484 and Aspergillus sydowii : Aspsy1_0055497
AN0634	-	VIII	2.60951	Predicted ADP ribosylation factor GTPase
AN0635	-	VIII	2.60951	Ortholog(s) have intracellular localization
AN0644	-	VIII	2.4462	Has domain(s) with predicted nucleic acid binding activity
AN0651	fadA	VIII	2.09177	guanine nucleotide-binding protein subunit alpha
AN0653	-	VIII	2.09177	Ortholog(s) have cytosol, nucleus localization
AN0663	-	VIII	2.16314	protein of unknown function
AN0664	plcA	VIII	2.13244	Putative 1-phosphatidylinositol-4,5-bisphosphate phosphodiesterase with a predicted role in phospholipid metabolism
AN0670	riboB	VIII	6.1585	Protein required for riboflavin biosynthesis
AN0695	-	VIII	3.62714	Putative snoRNP component with a predicted role in ribosomal RNA pseudouridinylation
AN0696	mad1	VIII	3.62714	Spindle assembly checkpoint component MAD1, putative
AN0733	hhtA	VIII	2.82964	Histone H3
AN0735	-	VIII	2.82964	protein of unknown function
AN0736	-	VIII	2.50407	Ortholog of A. nidulans FGSC A4 : AN2423, A. fumigatus Af293 : Afu1g14230, Afu2g13800, A. niger CBS 513.88 : An01g12240, An02g05360 and A. oryzae RIB40 : AO090026000195
AN0742	-	VIII	2.71281	Has domain(s) with predicted DNA binding, RNA polymerase II transcription factor activity, sequence-specific DNA binding, zinc ion binding activity and role in regulation of transcription, DNA-templated, transcription, DNA-templated
AN0748	-	VIII	3.2399	Has domain(s) with predicted sequence-specific DNA binding, transcription factor activity, sequence-specific DNA binding activity and role in regulation of transcription, DNA-templated
AN0766	pacX	VIII	2.41884	Predicted zinc binuclear cluster protein, involved in regulation of pH response
AN0767	-	VIII	2.41884	Ortholog(s) have RNA binding activity and role in mRNA splicing, via spliceosome, maturation of SSU-rRNA, nuclear-transcribed mRNA catabolic process
AN0768	-	VIII	2.41884	Ortholog of A. fumigatus Af293 : Afu1g14300, A. oryzae RIB40 : AO090011000381, Neosartorya fischeri NRRL 181 : NFIA_011110 and Aspergillus versicolor : Aspve1_0067752
AN0771	-	VIII	4.95746	Putative ABC multidrug transporter
AN0781	-	VIII	2.43258	Ortholog of A. fumigatus Af293 : Afu1g14500, A. niger CBS 513.88 : An01g12470, A. oryzae RIB40 : AO090011000360, Aspergillus wentii : Aspwe1_0112044 and Aspergillus sydowii : Aspsy1_0145580
AN0815	-	VIII	4.10821	Ortholog of A. fumigatus Af293 : Afu4g14380, A. niger CBS 513.88 : An06g00370, A. oryzae RIB40 : AO090005001119, Aspergillus wentii : Aspwe1_0043957 and Aspergillus sydowii : Aspsy1_0139553
AN0816	-	VIII	4.10821	Ortholog(s) have RNA polymerase II transcription factor activity, TBP-class protein binding, involved in preinitiation complex assembly, TBP-class protein binding activity
AN0825	-	VIII	6.33018	Ortholog of A. fumigatus Af293 : Afu1g14860, A. niger CBS 513.88 : An06g02310, An01g12970, A. oryzae RIB40 : AO090005001247, Aspergillus wentii : Aspwe1_0485796 and Aspergillus sydowii : Aspsy1_0083958
AN0860	-	VIII	2.40367	Ortholog of A. fumigatus Af293 : Afu1g15260, A. niger CBS 513.88 : An01g13370, A. oryzae RIB40 : AO090103000449, AO090005001207 and Aspergillus wentii : Aspwe1_0111296
AN10004	-	VIII	3.03089	Possible pseudogene
AN10033	-	VIII	3.64259	Ortholog(s) have role in vesicle-mediated transport and COPI-coated vesicle, integral component of Golgi membrane localization
AN10040	-	VIII	2.836	Ortholog of A. fumigatus Af293 : Afu5g09180, A. niger CBS 513.88 : An07g03930, A. oryzae RIB40 : AO090020000514, Aspergillus wentii : Aspwe1_0035291 and Aspergillus terreus NIH2624 : ATET_06551
AN10051	-	VIII	3.36844	protein of unknown function
AN10054	-	VIII	5.93054	Has domain(s) with predicted phosphotransferase activity, alcohol group as acceptor activity
AN10055	-	VIII	2.87103	Ortholog(s) have cell division site, cytosol, nucleolus localization
AN10056	-	VIII	2.87017	Ortholog(s) have calcium activated cation channel activity, role in cation transport and fungal-type vacuole membrane localization
AN10059	-	VIII	2.7413	Putative Zn(II)C6 domain containing transcription factor
AN10083	-	VIII	4.11619	Has domain(s) with predicted RNA polymerase II transcription factor activity, sequence-specific DNA binding, transcription factor activity, sequence-specific DNA binding, zinc ion binding activity
AN10097	mepC	VIII	4.11619	Putative ammonium transporter-like protein
AN10124	-	VIII	5.64496	Beta-glycosidase
AN10168	-	VIII	3.13536	Ortholog of A. fumigatus Af293 : Afu1g10430, A. niger CBS 513.88 : An08g02380, Neosartorya fischeri NRRL 181 : NFIA_015240, Aspergillus wentii : Aspwe1_0036585 and Aspergillus zonatus : Aspzo1_0163764
AN10173	-	VIII	3.13536	Ortholog(s) have nucleolus localization
AN10188	-	VIII	3.77051	Putative guanylate kinase
AN10220	ccp1	VII	2.38166	Putative cytochrome c peroxidase
AN10224	dph4	VII	2.38166	Possible role in diphthamide biosynthesis
AN10237	-	VII	2.8179	Has domain(s) with predicted iron-sulfur cluster binding, structural molecule activity and role in iron-sulfur cluster assembly
AN10251	-	VII	2.65529	Ortholog(s) have nuclear localization sequence binding, ubiquitin binding activity, role in response to ethanol and cytosol localization
AN10258	-	VII	4.60212	Ortholog(s) have anaphase-promoting complex, cytosol localization
AN10311	mnpA	VII	2.48654	Putative hyphal cell wall mannoprotein
AN10334	-	VI	3.79279	Has domain(s) with predicted DNA binding, RNA polymerase II transcription factor activity, sequence-specific DNA binding, sequence-specific DNA binding and transcription factor activity, more
AN10337	-	VI	2.21359	Has domain(s) with predicted enzyme regulator activity, role in regulation of protein catabolic process and proteasome complex localization
AN10340	-	VI	2.21359	Ortholog(s) have di-trans,poly-cis-decaprenylcistransferase activity, trans-hexaprenyltranstransferase activity, role in ubiquinone biosynthetic process and decaprenyl diphosphate synthase complex, mitochondrion localization
AN10346	-	VI	2.99125	Putative cutinase with a predicted role in the hydrolysis of cutin
AN10357	-	VI	2.31956	Ortholog of A. fumigatus Af293 : Afu3g13810, A. niger CBS 513.88 : An02g09500, A. oryzae RIB40 : AO090012000774, Neosartorya fischeri NRRL 181 : NFIA_063450 and Aspergillus wentii : Aspwe1_0170040
AN1039	-	VIII	3.09244	Ortholog(s) have DNA binding activity
AN10391	-	VI	3.69137	protein of unknown function
AN10397	-	VI	3.35112	protein of unknown function
AN1040	-	VIII	3.09244	Ortholog of A. oryzae RIB40 : AO090038000523, Aspergillus flavus NRRL 3357 : AFL2T_07855 and Aspergillus sydowii : Aspsy1_0160459, Aspsy1_0165518
AN10461	-	II	4.58608	protein of unknown function
AN10473	-	II	2.63652	protein of unknown function
AN10491	-	II	2.72525	Putative Zn(II)2Cys6 transcription factor
AN10495	-	II	3.72011	Succinyl-CoA:3-oxoadipate CoA-transferase, putative
AN1052	veA	VIII	3.13354	Protein involved in light-sensitive control of differentiation and secondary metabolism
AN10537	-	II	6.23703	Has domain(s) with predicted nucleic acid binding, nucleotide binding activity
AN10583	-	III	2.73953	Ortholog of A. nidulans FGSC A4 : AN7340, A. fumigatus Af293 : Afu3g06400, A. niger CBS 513.88 : An15g06840, An11g09940 and A. oryzae RIB40 : AO090020000722
AN10622	-	III	3.2336	Ortholog(s) have role in mitochondrial respiratory chain complex assembly and cytosol, mitochondrial intermembrane space, nucleus localization
AN10632	-	V	3.16113	Has domain(s) with predicted nucleic acid binding activity and role in DNA integration
AN10677	-	V	3.41436	Ortholog(s) have role in DNA repair, ascospore formation, meiotic gene conversion, reciprocal meiotic recombination and mitotic spindle, nucleus, site of double-strand break localization
AN10687	-	V	2.80841	protein of unknown function
AN1069	chs7	VIII	3.72917	Ortholog(s) have unfolded protein binding activity
AN1070	-	VIII	3.72917	Possible pseudogene, mariner element-related
AN10711	-	V	4.66189	Ortholog(s) have role in mitochondrial respiratory chain complex IV assembly and mitochondrion localization
AN10759	-	I	3.63246	protein of unknown function
AN10778	-	I	2.41476	Ortholog(s) have mitochondrion localization
AN1082	-	VIII	3.89061	Putative nucleoside phosphatase
AN10834	acdB	I	4.88091	acyl-CoA dehydrogenase family protein
AN10837	ad20	I	4.54168	amidophosphoribosyltransferase, putative
AN1084	-	VIII	3.89061	Putative elongation factor EF-Tu
AN10840	-	I	4.54168	Has domain(s) with predicted DNA binding, catalytic activity and role in DNA repair, base-excision repair
AN10841	-	I	4.88091	Ortholog(s) have dodecenoyl-CoA delta-isomerase activity, role in fatty acid beta-oxidation, filamentous growth and peroxisome localization
AN10880	-	IV	3.26411	Ortholog(s) have proteasome binding activity, role in cellular response to arsenic-containing substance, proteasome-mediated ubiquitin-dependent protein catabolic process and cytoplasm, nucleus localization
AN10906	-	IV	2.88587	Has domain(s) with predicted DNA binding, zinc ion binding activity, role in transcription, DNA-templated and nucleus localization
AN10909	-	IV	8.12807	Has domain(s) with predicted trans-aconitate 2-methyltransferase activity
AN10912	-	IV	2.88587	Has domain(s) with predicted RNA polymerase II transcription factor activity, sequence-specific DNA binding, zinc ion binding activity, role in regulation of transcription, DNA-templated and nucleus localization
AN10915	-	IV	8.12807	Ortholog of A. niger CBS 513.88 : An04g09630, An03g01920, Aspergillus wentii : Aspwe1_0160312, Aspwe1_0167997, Aspergillus versicolor : Aspve1_0513563 and Aspergillus niger ATCC 1015 : 195107-mRNA, 45712-mRNA
AN10925	PEX12	IV	3.53283	Ortholog(s) have ubiquitin-protein transferase activity, role in protein import into peroxisome matrix, protein monoubiquitination and integral component of peroxisomal membrane, peroxisomal importomer complex localization
AN10945	-	IV	2.19364	Ortholog of A. fumigatus Af293 : Afu6g09950, A. niger CBS 513.88 : An11g08010, A. oryzae RIB40 : AO090001000628, Aspergillus wentii : Aspwe1_0121304 and Aspergillus sydowii : Aspsy1_0058487
AN10958	-	IV	4.75836	Has domain(s) with predicted role in transmembrane transport and integral component of membrane localization
AN1096	clgA	VIII	2.81997	cyclin domain-containing protein
AN11003	-	IV	3.13749	Has domain(s) with predicted DNA binding, RNA polymerase II transcription factor activity, sequence-specific DNA binding, zinc ion binding activity and role in regulation of transcription, DNA-templated, transcription, DNA-templated
AN11010	-	IV	3.66117	Ortholog(s) have GTPase activator activity, role in intracellular protein transport and cell division site, cytosol localization
AN11018	-	IV	2.69473	Ortholog of A. fumigatus Af293 : Afu5g07902, A. niger CBS 513.88 : An03g03930, A. oryzae RIB40 : AO090701000702, Aspergillus wentii : Aspwe1_0167560 and Aspergillus sydowii : Aspsy1_0058760
AN11035	-	II	6.39895	Has domain(s) with predicted FAD binding, oxidoreductase activity and role in metabolic process
AN11036	-	II	6.39895	Ortholog of A. fumigatus Af293 : Afu1g02450, Afu4g04140, A. niger CBS 513.88 : An03g00240 and A. oryzae RIB40 : AO090003000331, AO090023000392
AN11043	-	II	6.39895	Has domain(s) with predicted N-acetyltransferase activity
AN11052	-	II	4.05713	Ortholog(s) have 5'-3' exoribonuclease activity, magnesium ion binding activity, role in RNA phosphodiester bond hydrolysis, exonucleolytic and cytoplasmic mRNA processing body, cytoplasmic stress granule, cytosol localization
AN11058	-	II	2.58578	Ortholog(s) have intracellular localization
AN11061	-	II	2.25181	Has domain(s) with predicted transferase activity, transferring acyl groups other than amino-acyl groups activity
AN11071	-	II	3.63005	SGT1 and CS domain protein
AN11098	-	III	6.96169	Ortholog(s) have role in hyphal growth, regulation of glycogen metabolic process
AN11103	-	III	2.69005	Ortholog of A. nidulans FGSC A4 : AN3237, A. fumigatus Af293 : Afu6g02400, A. niger CBS 513.88 : An09g03170, An12g08350 and A. oryzae RIB40 : AO090023000655, AO090120000127
AN11106	-	III	2.69005	Ortholog of A. nidulans FGSC A4 : AN1196, A. fumigatus Af293 : Afu1g10800, Afu6g02390, A. niger CBS 513.88 : An12g08360, An08g03040 and A. oryzae RIB40 : AO090038000335, AO090120000126
AN11131	-	III	7.09264	Ortholog(s) have RNA polymerase II core binding activity, role in chromatin-mediated maintenance of transcription, transcription elongation from RNA polymerase II promoter and transcription elongation factor complex localization
AN1120	-	VIII	4.08577	Protein with a predicted role in actin assembly
AN1122	-	VIII	4.08577	Ortholog(s) have cytosolic large ribosomal subunit, preribosome, large subunit precursor localization
AN11244	-	I	2.49594	Ortholog(s) have fungal-type vacuole membrane localization
AN11245	-	I	3.43662	Predicted glycosylphosphatidylinositol (GPI)-anchored protein
AN1130	-	VIII	2.64186	Ortholog of A. nidulans FGSC A4 : AN5168, A. fumigatus Af293 : Afu6g07030, Afu4g13872, A. niger CBS 513.88 : An15g06750, An07g01930 and A. oryzae RIB40 : AO090701000916
AN11392	-	VI	3.46006	protein of unknown function
AN11406	-	II	2.44589	Ortholog(s) have RNA polymerase I activity, RNA polymerase II activity, RNA polymerase III activity, RNA-directed RNA polymerase activity, zinc ion binding activity
AN11411	-	II	3.88634	Ortholog(s) have structural constituent of ribosome activity and cytosolic small ribosomal subunit, nucleus, yeast-form cell wall localization
AN11462	-	V	4.43871	Possible pseudogene
AN11543	-	IV	5.90187	Ortholog of A. niger CBS 513.88 : An14g00820, Aspergillus wentii : Aspwe1_0116393, Aspergillus versicolor : Aspve1_0046161 and Aspergillus clavatus NRRL 1 : ACLA_054360
AN11574	-	IV	2.12121	protein of unknown function
AN11575	-	IV	3.49673	protein of unknown function
AN1158	-	VIII	2.43929	Ortholog(s) have mRNA 3'-UTR binding, mRNA 5'-UTR binding, translation repressor activity, nucleic acid binding activity
AN11581	-	II	6.17783	protein of unknown function
AN11609	-	V	2.42329	protein of unknown function
AN11616	-	V	2.21657	protein of unknown function
AN11623	-	V	3.67521	protein of unknown function
AN11626	-	III	4.15141	Has domain(s) with predicted polygalacturonase activity and role in carbohydrate metabolic process
AN11684	ubp16	VI	3.03219	Ortholog(s) have ubiquitin-specific protease activity, role in protein deubiquitination and mitochondrial outer membrane localization
AN11702	-	VI	4.54974	Ortholog(s) have cytoplasm, nucleus localization
AN11703	-	VI	4.54974	protein of unknown function
AN1174	-	VIII	3.18551	Has domain(s) with predicted ATP binding, ATPase activity, ATPase activity, coupled to transmembrane movement of substances, nucleoside-triphosphatase activity, nucleotide binding activity and role in transport
AN1175	-	VIII	3.18551	Has domain(s) with predicted role in rRNA processing and preribosome, small subunit precursor localization
AN11774	-	III	3.2336	Has domain(s) with predicted role in intra-Golgi vesicle-mediated transport and Golgi transport complex localization
AN1178	-	VIII	3.75605	Ortholog(s) have cytosol, nucleus localization
AN11782	-	V	2.75625	protein of unknown function
AN11785	-	V	2.36772	protein of unknown function
AN11788	-	V	3.2007	Ortholog(s) have nucleus localization
AN11801	-	VII	3.088	protein of unknown function
AN11817	-	VIII	3.19583	protein of unknown function
AN11877	-	V	3.19147	protein of unknown function
AN11891	zipA	VIII	3.35711	Putative bZIP transcription factor
AN11907	-	I	2.60118	protein of unknown function
AN11932	-	VI	2.18213	Ortholog(s) have phosphatidylinositol-3-phosphate binding, ubiquitin-protein transferase activity, role in protein ubiquitination and cytosol, fungal-type vacuole membrane, late endosome, nucleus localization
AN11962	-	VII	2.6102	Has domain(s) with predicted DNA binding, zinc ion binding activity, role in transcription, DNA-templated and nucleus localization
AN11978	-	III	4.58481	Ortholog(s) have endoplasmic reticulum localization
AN11994	-	IV	2.35697	Predicted Rho GTPase activating protein
AN12002	-	II	2.94771	Ortholog(s) have dioxygenase activity and role in verruculogen biosynthetic process
AN12009	-	I	2.39502	protein of unknown function
AN12054	ssnF	I	3.20624	Ortholog of S. cerevisiae Ssn6p
AN12057	-	IV	2.82092	Ortholog(s) have mitochondrial outer membrane localization
AN12120	-	VII	2.50163	Has domain(s) with predicted RNA polymerase II transcription factor activity, sequence-specific DNA binding, zinc ion binding activity, role in regulation of transcription, DNA-templated and nucleus localization
AN12165	-	III	3.07593	protein of unknown function
AN12171	-	II	2.54506	Ortholog(s) have SNAP receptor activity, role in endocytosis, vesicle fusion and SNARE complex, cell septum, endoplasmic reticulum, endosome, trans-Golgi network localization
AN12204	-	II	3.49465	protein of unknown function
AN12225	-	III	3.43344	protein of unknown function
AN12229	-	III	4.01083	Ortholog(s) have cytosol, nucleus localization
AN12249	-	IV	2.61507	Ortholog of Aspergillus versicolor : Aspve1_0088432 and Aspergillus sydowii : Aspsy1_0209211
AN1225	-	VIII	2.80128	Has domain(s) with predicted protein heterodimerization activity, sequence-specific DNA binding activity and intracellular localization
AN12252	-	VI	4.48329	protein of unknown function
AN1226	-	VIII	2.84262	Ortholog(s) have histone deacetylase activity
AN1227	-	VIII	2.84262	Ortholog(s) have RNA polymerase II activating transcription factor binding activity
AN12290	-	IV	2.61046	Has domain(s) with predicted oxidoreductase activity and role in metabolic process
AN12304	-	VII	2.8812	Ortholog of A. fumigatus Af293 : Afu3g13370, Neosartorya fischeri NRRL 181 : NFIA_063990, Aspergillus wentii : Aspwe1_0038143 and Aspergillus clavatus NRRL 1 : ACLA_041070
AN12313	-	VI	5.44464	Predicted mariner Ant1 transposon-related ORF
AN12316	-	VI	6.38724	Ortholog(s) have cytosine deaminase activity, role in cytidine metabolic process, cytosine metabolic process, pyrimidine-containing compound salvage and cytoplasm, nucleus localization
AN12326	-	VI	4.03967	carbohydrate binding protein, putative
AN12359	-	I	4.03584	protein of unknown function
AN1237	uvsC	VIII	3.13536	Protein with homology to Saccharomyces cerevisiae Rad51p and to bacterial RecA
AN12389	-	II	5.65363	Ortholog(s) have mitochondrion localization
AN12417	-	VIII	2.46862	protein of unknown function
AN12418	-	V	2.69913	protein of unknown function
AN12443	-	V	3.38345	Ortholog of A. niger CBS 513.88 : An16g02400, Aspergillus niger ATCC 1015 : 125573-mRNA, 38987-mRNA, Aspergillus zonatus : Aspzo1_0076718 and Aspergillus terreus NIH2624 : ATET_09959
AN12481	-	IV	3.72293	protein of unknown function
AN12489	-	VII	2.27649	Has domain(s) with predicted DNA binding, nucleic acid binding, zinc ion binding activity, role in transcription, DNA-templated and nucleus localization
AN1258	-	VIII	2.84501	Ortholog of A. fumigatus Af293 : Afu1g10210, A. niger CBS 513.88 : An08g02080, A. oryzae RIB40 : AO090038000405, Aspergillus wentii : Aspwe1_0103837 and Aspergillus sydowii : Aspsy1_0083479
AN1259	clf1	VIII	2.84501	Ortholog(s) have Prp19 complex, spliceosomal complex localization
AN1260	-	VIII	2.84501	Ortholog(s) have role in mRNA cis splicing, via spliceosome and U4/U6 x U5 tri-snRNP complex localization
AN1261	-	VIII	2.84501	protein of unknown function
AN1269	-	VIII	2.66958	Ortholog of A. fumigatus Af293 : Afu1g09980, Afu8g01400, A. niger CBS 513.88 : An08g01800, A. oryzae RIB40 : AO090038000434, AO090011000869 and Aspergillus wentii : Aspwe1_0048977
AN1300	CYP548G2P	VIII	6.55321	Putative cytochrome P450
AN1330	-	VIII	2.36166	Predicted glycosylphosphatidylinositol (GPI)-anchored protein
AN1332	exgA	VIII	2.36166	Putative exo-1,3-beta-glucanase family protein
AN1404	-	VIII	3.29457	Diacylglycerol kinase domain-containing protein
AN1417	-	VII	3.29887	protein of unknown function
AN1419	-	VII	3.29887	protein of unknown function
AN1439	-	VII	4.07268	Ortholog of A. niger CBS 513.88 : An16g08810, Aspergillus wentii : Aspwe1_0117655, Aspergillus versicolor : Aspve1_0068476 and Aspergillus clavatus NRRL 1 : ACLA_057630
AN1445	-	VII	3.60175	Ortholog(s) have protein-histidine N-methyltransferase activity, role in peptidyl-histidine methylation, to form tele-methylhistidine and cytosol, nucleus localization
AN1451	-	VII	2.25672	Ortholog of A. fumigatus Af293 : Afu8g04390, A. niger CBS 513.88 : An16g08650, A. oryzae RIB40 : AO090103000064, Aspergillus wentii : Aspwe1_0116823 and Aspergillus sydowii : Aspsy1_0144294
AN1452	nop12	VII	2.25672	Ortholog(s) have nucleolus localization
AN1453	depA	VII	2.25672	Transcriptional regulatory protein DepA, putative
AN1460	-	VII	2.54561	Ortholog of A. fumigatus Af293 : Afu8g04510, A. niger CBS 513.88 : An16g08480, A. oryzae RIB40 : AO090023000335, Aspergillus wentii : Aspwe1_0043882 and Aspergillus sydowii : Aspsy1_0145844
AN1461	yos9	VII	2.54561	Ortholog of A. fumigatus Af293 : Afu8g04530, A. niger CBS 513.88 : An16g08470, A. oryzae RIB40 : AO090023000334, Aspergillus wentii : Aspwe1_0043883 and Aspergillus sydowii : Aspsy1_0145261
AN1462	-	VII	2.54561	Protein with similarity to Saccharomyces cerevisiae Sla1p
AN1463	-	VII	2.68152	Predicted glycosylphosphatidylinositol (GPI)-anchored protein
AN1558	myoA	VII	4.04239	Putative myosin I
AN1559	-	VII	5.18383	Ortholog(s) have cytoplasm localization
AN1560	plkA	VII	4.04239	Polo-like kinase, involved in initiation of mitosis and mitotic progression
AN1596	-	VII	4.52731	Putative short-chain dehydrogenase
AN1598	CYP503B1	VII	4.52731	Putative cytochrome P450
AN1629	-	VII	2.38166	Has domain(s) with predicted GTPase activator activity, zinc ion binding activity
AN1694	-	VII	4.33074	Ortholog(s) have cytosol, nucleus localization
AN1695	-	VII	4.33074	Ortholog(s) have Golgi apparatus, cytosol, nucleus localization
AN1769	-	VII	2.8812	Putative 3'-5' bisphosphate nucleotidase with a predicted role in cysteine metabolism
AN1798	-	VII	6.22005	Ortholog(s) have sterol esterase activity, role in cell wall mannoprotein biosynthetic process, sterol metabolic process and integral component of membrane, plasma membrane localization
AN1801	-	VII	4.21201	Ortholog of A. fumigatus Af293 : Afu2g14620, A. niger CBS 513.88 : An15g03880, A. oryzae RIB40 : AO090005000082, Neosartorya fischeri NRRL 181 : NFIA_089820 and Aspergillus versicolor : Aspve1_0147504
AN1802	-	VII	4.21201	Ortholog(s) have role in mRNA splicing, via spliceosome and Prp19 complex, U1 snRNP, U2 snRNP, U2-type prespliceosome, U4/U6 x U5 tri-snRNP complex, U5 snRNP localization
AN1874	hulD	VII	5.63044	Putative HECT ubiquitin ligase
AN1875	-	VII	5.63044	Ortholog(s) have sequence-specific DNA binding activity and role in budding cell bud growth, mitotic cell cycle, nucleocytoplasmic transport, ribosomal large subunit biogenesis
AN1902	-	VII	2.56898	Ortholog of A. fumigatus Af293 : Afu2g04170, A. niger CBS 513.88 : An11g02270, A. oryzae RIB40 : AO090003000203, Aspergillus wentii : Aspwe1_0032670 and Aspergillus sydowii : Aspsy1_0026333
AN1926	-	VII	2.54878	protein of unknown function
AN1927	-	VII	2.54878	Putative zinc-cluster transcription factor
AN1937	wetA	VII	2.46944	Regulatory protein involved in conidial development
AN1963	-	VII	4.93197	Has domain(s) with predicted hydrolase activity, hydrolase activity, acting on ester bonds activity and role in lipid metabolic process
AN1964	-	VII	4.93197	Ortholog of S. cerevisiae RPS6B and RPS6A
AN1997	-	VII	2.49781	Has domain(s) with predicted nucleic acid binding, zinc ion binding activity
AN20052	-	VI	2.65144	protein of unknown function
AN2009	rfeB	VII	2.34225	Ortholog(s) have role in conidiophore development, conidium formation, hyphal growth
AN2011	-	VII	2.52921	Ortholog(s) have phospholipid-translocating ATPase activity and role in intracellular protein transport, phospholipid translocation, response to pheromone involved in conjugation with cellular fusion
AN2014	-	VII	3.06395	Ortholog(s) have cytosol, nucleus localization
AN2015	-	VII	3.06395	Has domain(s) with predicted transferase activity, transferring glycosyl groups activity and membrane localization
AN2025	-	VII	2.40327	putative transcription factor
AN2062	bipA	VII	3.43715	Putative ER-resident chaperone of the HSP70 family
AN2071	vps27	VII	3.60617	Putative intracellular protein transport
AN2080	-	VII	4.78739	Ortholog(s) have translation release factor activity, role in cytoplasmic translational termination and cytosolic ribosome, translation release factor complex localization
AN2113	-	VII	3.32081	Ortholog of A. fumigatus Af293 : Afu2g05250/rfeD, A. niger CBS 513.88 : An11g05180, A. oryzae RIB40 : AO090003000347, Aspergillus wentii : Aspwe1_0120495 and Aspergillus sydowii : Aspsy1_0141369
AN2122	-	VII	3.76515	Has domain(s) with predicted DNA binding, RNA polymerase II transcription factor activity, sequence-specific DNA binding, zinc ion binding activity and role in regulation of transcription, DNA-templated, transcription, DNA-templated
AN2128	-	VII	3.57248	Ortholog(s) have role in cytokinesis after mitosis checkpoint, microtubule bundle formation involved in horsetail-astral microtubule organization, microtubule bundle formation involved in mitotic spindle midzone assembly
AN2129	csnE	VII	3.57248	COP9 signalosome complex subunit 5
AN2187	-	VII	2.26911	protein of unknown function
AN2193	-	VII	5.70129	Ortholog of A. fumigatus Af293 : Afu6g13840, A. niger CBS 513.88 : An12g06000, Aspergillus wentii : Aspwe1_0033514, Aspergillus sydowii : Aspsy1_0090654 and Aspergillus terreus NIH2624 : ATET_03424
AN2262	-	VII	3.78438	Ortholog(s) have role in cellular response to oxidative stress, response to osmotic stress, ribosomal small subunit biogenesis, ribosomal small subunit export from nucleus
AN2263	-	VII	3.78438	Ortholog(s) have mRNA binding activity and role in ascospore formation, conjugation with cellular fusion, ribosomal large subunit assembly, ribosomal subunit export from nucleus
AN2265	ksp1	VII	3.15058	Putative serine/threonine protein kinase
AN2331	pelA	VII	4.2653	Protein with pectin lyase activity, involved in degradation of pectin
AN2332	-	VII	4.2653	Putative succinate dehydrogenase with a predicted role in the TCA cycle
AN2343	-	VII	5.12685	Putative nitroreductase
AN2344	-	VII	5.12685	Putative transmembrane transporter
AN2418	hbrA	VII	3.60848	HOPS/CORVET complex subunit, vacuolar sorting protein, putative
AN2426	H4.2	VII	2.30824	Histone H4.2, core histone protein
AN2498	-	VII	2.56316	Ortholog of A. fumigatus Af293 : Afu3g14090, A. oryzae RIB40 : AO090012000646, Aspergillus wentii : Aspwe1_0407854, Aspergillus sydowii : Aspsy1_0148141 and Aspergillus terreus NIH2624 : ATET_04020
AN2517	-	VII	2.5476	Has domain(s) with predicted nucleic acid binding, zinc ion binding activity
AN2518	-	VII	2.53462	Ortholog(s) have cytosol localization
AN2522	-	VII	3.52819	Ortholog of A. fumigatus Af293 : Afu3g14410, A. niger CBS 513.88 : An09g04050, A. oryzae RIB40 : AO090701000592, Aspergillus wentii : Aspwe1_0073746 and Aspergillus sydowii : Aspsy1_0146188
AN2523	chsB	VII	3.52819	chitin synthase B
AN2531	-	VII	2.6102	Has domain(s) with predicted role in transmembrane transport and integral component of membrane localization
AN2532	-	VII	2.6102	Ortholog(s) have copper ion binding, primary amine oxidase activity, quinone binding activity, role in oxidation-reduction process and external side of fungal-type cell wall localization
AN2549	easD	VII	3.47846	Putative acyl-CoA ligase
AN2577	-	VII	4.13485	Ortholog(s) have glyoxysome localization
AN2578	-	VII	4.13485	Has domain(s) with predicted peroxidase activity
AN2626	-	VI	5.69013	protein of unknown function
AN2657	-	VI	4.29388	protein of unknown function
AN2660	-	VI	3.5498	Ortholog of A. nidulans FGSC A4 : AN6764, AN7798, A. fumigatus Af293 : Afu8g01960 and A. niger CBS 513.88 : An15g04120, An11g05430, An01g12050, An11g03480, An01g01140
AN2667	-	VI	4.23558	Ortholog(s) have role in conidiophore development
AN2668	-	VI	2.86128	Has domain(s) with predicted oxidoreductase activity, acting on paired donors, with incorporation or reduction of molecular oxygen, 2-oxoglutarate as one donor, and incorporation of one atom each of oxygen into both donors activity
AN2669	-	VI	2.86128	Has domain(s) with predicted role in response to stress and integral component of membrane localization
AN2687	rho4	VI	2.76886	Putative Rho-like GTPase
AN2688	-	VI	2.76886	Putative phosphatase with a predicted role in carbohydrate or glycolipid metabolism
AN2689	ulpA	VI	2.76886	SUMO-specific isopeptidase
AN2692	mcnA	VI	3.15722	Phosphoprotein regulated by proline-directed phosphorylation
AN2713	-	VI	5.27953	Has domain(s) with predicted role in DNA integration
AN2714	-	VI	3.77019	Has domain(s) with predicted RNA binding, RNA-directed DNA polymerase activity and role in RNA-dependent DNA replication
AN2715	-	VI	3.77019	Has domain(s) with predicted oxidoreductase activity and role in metabolic process
AN2716	-	VI	3.77019	Has domain(s) with predicted catalytic activity and role in metabolic process
AN2723	-	VI	5.61114	Putative multifunctional enzyme with a predicted role in histidine metabolism
AN2725	-	VI	2.451	Has domain(s) with predicted DNA binding, RNA polymerase II transcription factor activity, sequence-specific DNA binding, zinc ion binding activity and role in regulation of transcription, DNA-templated, transcription, DNA-templated
AN2726	-	VI	5.44464	protein of unknown function
AN2727	CYP665A1	VI	5.44464	Putative cytochrome P450
AN2731	-	VI	6.38724	Ortholog(s) have ATPase activator activity, unfolded protein binding activity
AN2768	-	VI	2.21359	Has domain(s) with predicted role in attachment of spindle microtubules to kinetochore, mitotic spindle organization in nucleus and DASH complex, spindle microtubule localization
AN2769	-	VI	2.21359	Subunit of the SAGA transcriptional regulatory complex
AN2770	-	VI	2.7623	Putative histone promoter control protein
AN2793	leu2B	VI	4.42634	3-isopropylmalate dehydrogenase, putative
AN2794	-	VI	4.42634	Has domain(s) with predicted substrate-specific transmembrane transporter activity, transmembrane transporter activity, role in transmembrane transport and integral component of membrane, membrane localization
AN2797	-	VI	4.59033	protein of unknown function
AN2822	-	VI	2.2256	Has domain(s) with predicted transporter activity, role in transport and membrane localization
AN2863	-	VI	2.29437	Ortholog of A. fumigatus Af293 : Afu3g11850, A. niger CBS 513.88 : An02g07670, A. oryzae RIB40 : AO090003000748, Neosartorya fischeri NRRL 181 : NFIA_065470 and Aspergillus wentii : Aspwe1_0037077
AN2873	lysA	VI	3.03219	Saccharopine dehydrogenase [NAD(+), L-lysine-forming], putative
AN2882	-	VI	3.10585	Putative homoserine dehydrogenase with a predicted role in glycine, serine, and threonine metabolism
AN2883	-	VI	3.10585	Ortholog(s) have role in regulation of telomere maintenance via telomerase and nucleus localization
AN2916	-	VI	2.44336	Putative succinate dehydrogenase with a predicted role in the TCA cycle
AN2918	cct4	VI	2.44336	Putative chaperonin complex component, TCP-1 delta subunit
AN2944	tamA	VI	2.21604	Transcriptional co-activator of the major nitrogen regulatory protein AreA
AN2953	-	VI	2.82696	Ortholog of A. fumigatus Af293 : Afu3g07890, A. niger CBS 513.88 : An02g11360, A. oryzae RIB40 : AO090005001486, Aspergillus wentii : Aspwe1_0041944 and Aspergillus sydowii : Aspsy1_0056308
AN2955	-	VI	3.0808	Has domain(s) with predicted role in biosynthetic process
AN2970	-	VI	3.51034	Ortholog(s) have alkaline phosphatase activity, magnesium ion binding activity, role in 4-nitrophenol catabolic process and cytosol, nucleus localization
AN2997	tif34	VI	2.15118	Ortholog(s) have sequence-specific DNA binding activity and role in cellular response to drug, cellular response to osmotic stress, cytoplasmic translational initiation
AN3032	-	VI	3.14985	Predicted glycosylphosphatidylinositol (GPI)-anchored protein
AN3033	-	VI	3.3218	Ortholog(s) have cytoplasm, nuclear chromatin localization
AN3044	abnD	VI	3.52099	arabinan endo-1,5-alpha-L-arabinosidase, putative
AN3048	-	VI	5.82467	Predicted mariner transposon-related ORF
AN3050	-	VI	4.54974	Has domain(s) with predicted DNA binding, RNA polymerase II transcription factor activity, sequence-specific DNA binding, zinc ion binding activity and role in regulation of transcription, DNA-templated, transcription, DNA-templated
AN3074	-	VI	3.7078	Ortholog of A. nidulans FGSC A4 : AN6578, A. fumigatus Af293 : Afu3g09640, Afu6g04490, A. niger CBS 513.88 : An15g01110 and A. oryzae RIB40 : AO090701000110
AN3085	-	VI	10.4137	Ortholog(s) have role in cellular response to biotic stimulus, cellular response to starvation and filamentous growth of a population of unicellular organisms in response to biotic stimulus, more
AN3121	-	VI	2.37255	Ortholog of A. fumigatus Af293 : Afu3g12790, A. niger CBS 513.88 : An02g08810, Neosartorya fischeri NRRL 181 : NFIA_064510 and Aspergillus wentii : Aspwe1_0025248
AN3148	-	VI	2.31956	Ortholog(s) have role in ascospore wall assembly, protein localization to prospore membrane and cytosol, nucleus, prospore membrane localization
AN3150	-	VI	2.47523	Putative gamma-glutamylcysteine synthetase with a predicted role in glutathione biosynthesis
AN3173	-	VI	4.01572	Ortholog(s) have structural constituent of ribosome activity and mitochondrial membrane, mitochondrial small ribosomal subunit localization
AN3183	-	VI	2.52904	Ortholog of A. fumigatus Af293 : Afu3g13230, A. niger CBS 513.88 : An02g09080, A. oryzae RIB40 : AO090012000810, Aspergillus wentii : Aspwe1_0088815 and Aspergillus sydowii : Aspsy1_0147513
AN3184	-	VI	2.52904	Putative aldose 1-epimerase with a predicted role in glucose metabolism
AN3198	-	VI	5.49019	protein of unknown function
AN3207	-	VI	2.44868	Ortholog of A. nidulans FGSC A4 : AN1505, A. fumigatus Af293 : Afu2g15470, Afu8g00720, Afu8g05070 and A. niger CBS 513.88 : An07g04980, An16g07680, An14g02720, An14g07130, An15g05540
AN3246	-	VI	2.43872	Ortholog of Aspergillus aculeatus ATCC16872 : Aacu16872_057585
AN3247	-	VI	2.43872	Has domain(s) with predicted ATP binding, ATPase activity, ATPase activity, coupled to transmembrane movement of substances, nucleoside-triphosphatase activity, nucleotide binding activity and role in transport
AN3250	-	VI	2.11063	Putative transcriptional regulator
AN3292	-	VI	3.15557	protein of unknown function
AN3294	-	VI	3.15557	Protein with acetylxylan esterase activity, involved in degradation of xylans
AN3308	amyD	VI	2.56512	alpha-amylase, putative
AN3342	-	VI	4.1189	Ortholog of A. nidulans FGSC A4 : AN10302, AN4609, A. fumigatus Af293 : Afu7g06670, A. niger CBS 513.88 : An04g04320, An16g05670, An04g03250 and A. oryzae RIB40 : AO090011000012
AN3344	ngn27	VI	3.70883	Putative GNAT-type acetyltransferase
AN3370	-	VI	4.34143	protein of unknown function
AN3378	-	VI	3.46006	homocysteine S-methyltransferase, putative
AN3415	-	VI	4.99019	Putative ADP-ribosylglycohydrolase family protein
AN3416	ssoA	VI	4.99019	Similar to syntaxin proteins
AN3472	-	II	6.34226	protein of unknown function
AN3477	-	II	6.26541	Ortholog of Aspergillus niger ATCC 1015 : 136740-mRNA
AN3479	-	II	6.26541	Ortholog of A. nidulans FGSC A4 : AN8495, AN3143, A. fumigatus Af293 : Afu3g01440, Afu3g13940, Afu4g03340, Afu5g07620 and A. niger CBS 513.88 : An13g02880, An09g04780
AN3501	-	II	6.31227	Putative Zn(II)2Cys6 transcription factor
AN3534	-	II	2.26969	protein of unknown function
AN3536	-	II	2.85213	Has domain(s) with predicted FAD binding, oxidoreductase activity and role in metabolic process
AN3538	-	II	2.85213	protein of unknown function
AN3545	-	II	2.74278	Has domain(s) with predicted oxidoreductase activity and role in metabolic process
AN3547	-	II	6.75751	Has domain(s) with predicted ADP binding, catalytic activity, microtubule motor activity, role in nucleoside metabolic process and kinesin complex localization
AN3586	-	II	2.43918	Ortholog(s) have mitochondrion localization
AN3620	-	II	3.13937	Ortholog(s) have role in DNA repair, intra-S DNA damage checkpoint, mitotic DNA replication checkpoint, mitotic G2 DNA damage checkpoint and checkpoint clamp complex, cytosol, site of double-strand break localization
AN3621	gcnE	II	3.13937	SAGA complex histone acetyltransferase catalytic subunit gcnE
AN3622	rgsB	II	3.13937	Member of the RGS (regulator of G-protein signaling) family
AN3631	-	II	3.86507	Predicted glycosylphosphatidylinositol (GPI)-anchored protein
AN3633	-	II	2.44589	protein of unknown function
AN3635	-	II	2.44589	Ortholog of A. fumigatus Af293 : Afu4g11990, A. niger CBS 513.88 : An01g07270, A. oryzae RIB40 : AO090003001010, Aspergillus wentii : Aspwe1_0022700 and Aspergillus sydowii : Aspsy1_0154807
AN3667	-	II	2.44714	Ortholog of A. fumigatus Af293 : Afu4g12410, A. niger CBS 513.88 : An01g07830, A. oryzae RIB40 : AO090009000453, Aspergillus wentii : Aspwe1_0166557 and Aspergillus sydowii : Aspsy1_1055875
AN3674	-	II	2.70353	Has domain(s) with predicted phospholipid binding activity
AN3675	cpcA	II	2.58181	Cross-pathway control protein A, putative
AN3693	-	II	3.02057	Ortholog(s) have Rpd3L-Expanded complex, Set3 complex, cytosol localization
AN3712	-	II	3.88634	Ortholog(s) have cytoplasm localization
AN3751	-	II	2.86903	Transcript induced in response to calcium dichloride in a CrzA-dependent manner
AN3758	-	II	2.88696	Ortholog(s) have unfolded protein binding activity, role in mitochondrial proton-transporting ATP synthase complex assembly and mitochondrion localization
AN3759	-	II	2.88696	Ortholog(s) have protein disulfide isomerase activity, thiol oxidase activity, role in oxidation-reduction process and integral component of endoplasmic reticulum membrane localization
AN3760	-	II	2.88696	Ortholog of A. fumigatus Af293 : Afu7g04700, A. niger CBS 513.88 : An13g01230, A. oryzae RIB40 : AO090005000164, Aspergillus wentii : Aspwe1_0170408 and Aspergillus sydowii : Aspsy1_0148937
AN3781	-	II	2.12878	Has domain(s) with predicted inorganic phosphate transmembrane transporter activity, role in phosphate ion transport and membrane localization
AN3799	-	II	4.54166	Ortholog(s) have low-affinity zinc ion transmembrane transporter activity, role in low-affinity zinc II ion transport, response to zinc ion and plasma membrane localization
AN3807	-	II	5.23177	Ortholog(s) have lipid binding activity
AN3810	-	II	5.23177	Ortholog(s) have CTD phosphatase activity, protein tyrosine phosphatase activity
AN3852	-	II	2.33624	Ortholog of A. fumigatus Af293 : Afu4g07890, A. oryzae RIB40 : AO090023000779, Aspergillus wentii : Aspwe1_0034503, Aspergillus sydowii : Aspsy1_0148826 and Aspergillus terreus NIH2624 : ATET_05409
AN3860	-	II	2.63652	Putative beta-1,4-endoglucanase
AN3907	-	II	5.65363	Ortholog of A. fumigatus Af293 : Afu6g08600, A. niger CBS 513.88 : An11g05530, A. oryzae RIB40 : AO090001000521, Aspergillus wentii : Aspwe1_0045906 and Aspergillus sydowii : Aspsy1_0150554
AN3919	-	II	4.48781	Ortholog(s) have mRNA binding, poly(A) binding activity
AN3942	-	II	3.30089	Has domain(s) with predicted catalytic activity, molybdenum ion binding, pyridoxal phosphate binding activity
AN4008	-	II	3.72011	Has domain(s) with predicted O-methyltransferase activity
AN4035	amdR	II	3.12603	acetamidase regulatory protein
AN4037	thtA	II	3.12603	Thermotolerance protein thtA, putative
AN4053	kapH	II	2.68993	Importin beta-like protein
AN4054	-	II	2.68993	Putative dehydrogenase with a predicted role in metabolism or penicillin biosynthesis
AN4061	-	II	3.22078	Muconolactone isomerase
AN4072	-	II	2.96195	Ortholog of A. fumigatus Af293 : Afu1g05490, A. niger CBS 513.88 : An18g04300, A. oryzae RIB40 : AO090009000396, Aspergillus wentii : Aspwe1_0169302 and Aspergillus sydowii : Aspsy1_0057624
AN4075	-	II	2.44942	protein of unknown function
AN4142	-	II	3.13595	Possible pseudogene
AN4143	-	II	3.13595	Ortholog of A. nidulans FGSC A4 : AN12170, A. fumigatus Af293 : Afu1g00760, Afu5g14890, Aspergillus wentii : Aspwe1_0177868, Aspwe1_0403846 and Aspergillus niger ATCC 1015 : 41666-mRNA
AN4146	-	II	2.49446	protein of unknown function
AN4163	cpcB	II	2.6309	Cross-pathway control WD-repeat protein cpcB, putative
AN4167	-	II	2.57054	Ortholog(s) have GTPase activity, calcium ion binding activity and role in mitochondrion inheritance, mitochondrion-ER tethering, phospholipid homeostasis, regulation of mitochondrion organization
AN4218	-	II	2.58424	Ortholog(s) have GDP binding, GTP binding, calmodulin binding, translation elongation factor activity and role in cytoplasmic translational elongation, interaction with host, tRNA export from nucleus
AN4220	-	II	2.58424	Ortholog(s) have cytosol, nucleus localization
AN4241	-	II	2.31235	Has domain(s) with predicted role in transmembrane transport and integral component of membrane localization
AN4243	-	II	2.31235	Has domain(s) with predicted 3-beta-hydroxy-delta5-steroid dehydrogenase activity and role in oxidation-reduction process, steroid biosynthetic process
AN4268	-	II	4.2248	Ortholog(s) have nitronate monooxygenase activity and role in denitrification pathway, detoxification of nitrogen compound
AN4270	pan1	II	4.2248	Ortholog(s) have protein binding, bridging activity and role in actin cortical patch assembly, axial cellular bud site selection, bipolar cellular bud site selection, endocytosis
AN4275	-	II	4.23262	protein of unknown function
AN4289	-	II	4.5065	Has domain(s) with predicted nucleic acid binding activity and role in DNA integration
AN4292	-	III	5.63364	Possible pseudogene
AN4295	-	III	2.39184	Ortholog(s) have role in cardiolipin metabolic process, cell-abiotic substrate adhesion, cristae formation, negative regulation of phosphatidylcholine biosynthetic process, phosphatidylethanolamine metabolic process
AN4300	-	III	2.86948	NADH-ubiquinone oxidoreductase 21.3 kDa subunit
AN4301	-	III	2.86948	Ortholog(s) have cytosol, nucleus localization
AN4318	-	III	3.72271	Ortholog(s) have peroxisome matrix targeting signal-2 binding activity and role in protein import into peroxisome matrix
AN4352	-	III	3.02908	Ortholog(s) have mitochondrion, plasma membrane localization
AN4354	-	III	3.02908	protein of unknown function
AN4360	-	III	4.4213	Ortholog(s) have structural molecule activity
AN4361	metR	III	4.4213	Putative bZIP-containing transcription factor
AN4371	-	III	5.22397	Ortholog of A. nidulans FGSC A4 : AN1972, A. fumigatus Af293 : Afu4g06510, A. niger CBS 513.88 : An04g05970, An08g04550 and A. oryzae RIB40 : AO090003001143, AO090023000935
AN4376	gdhA	III	2.2507	Putative NADP-linked glutamate dehydrogenase
AN4380	rnsA	III	2.28828	Putative ribonucleotide reductase large chain with a predicted role in nucleotide salvage pathways
AN4381	-	III	2.28828	Covalently-bound cell wall protein
AN4389	mag1	III	2.60111	Pyrimidine-5'-nucleotide nucleosidase, putative
AN4390	ecmA	III	2.60111	GPI-anchored cell wall organization protein Ecm33, putative
AN4401	-	III	2.54282	Putative asparagine synthase with a predicted role in asparagine metabolism
AN4406	-	III	4.01083	Has domain(s) with predicted structural molecule activity
AN4407	radC	III	4.01083	Putative protein with a predicted role in homologous recombination and DNA damage repair
AN4431	-	III	3.37551	Has domain(s) with predicted RNA binding activity
AN4484	SPA13	III	2.89535	Ortholog of A. fumigatus Af293 : Afu2g03480, A. niger CBS 513.88 : An07g07940, A. oryzae RIB40 : AO090120000236, Aspergillus wentii : Aspwe1_0109794 and Aspergillus sydowii : Aspsy1_0036785
AN4487	-	III	2.34792	Transcript induced in response to calcium dichloride in a CrzA-dependent manner
AN4489	-	III	4.86466	Has domain(s) with predicted DNA binding, RNA polymerase II transcription factor activity, sequence-specific DNA binding, zinc ion binding activity and role in regulation of transcription, DNA-templated, transcription, DNA-templated
AN4501	artA	III	5.00052	Putative 14-3-3 protein
AN4542	-	III	2.67787	Ortholog of A. fumigatus Af293 : Afu2g02730, A. niger CBS 513.88 : An07g07060, A. oryzae RIB40 : AO090026000848, Aspergillus wentii : Aspwe1_0168873 and Aspergillus sydowii : Aspsy1_0091100
AN4557	-	III	5.29108	Ortholog(s) have ATP binding, ATPase activity, metallopeptidase activity, role in protein complex assembly, signal peptide processing and m-AAA complex, mitochondrial inner boundary membrane localization
AN4566	chsC	III	2.60444	chitin synthase, putative
AN4650	-	III	2.72849	Ortholog of A. fumigatus Af293 : Afu2g01790, A. niger CBS 513.88 : An07g05410, A. oryzae RIB40 : AO090011000436, Aspergillus wentii : Aspwe1_0112486 and Aspergillus sydowii : Aspsy1_0059416
AN4653	-	III	2.50264	Ortholog(s) have cytoplasm, nucleus localization
AN4654	-	III	2.34699	Ortholog of A. fumigatus Af293 : Afu2g01720, A. niger CBS 513.88 : An07g05260, Aspergillus sydowii : Aspsy1_0155851 and Aspergillus carbonarius ITEM 5010 : Acar5010_208321
AN4655	-	III	2.09245	Ortholog(s) have 2 iron, 2 sulfur cluster binding, ferrous iron binding, iron-sulfur transferase activity
AN4656	-	III	3.07593	Possible pseudogene
AN4740	ciaA	III	10.8905	Complex I intermediate-associated protein 30, mitochondrial, putative
AN4741	-	III	4.58481	Has domain(s) with predicted RNA polymerase II transcription cofactor activity, role in regulation of transcription from RNA polymerase II promoter and mediator complex localization
AN4742	-	III	3.66387	Ortholog(s) have ribosomal small subunit binding, translation initiation factor activity, translation initiation factor binding activity and role in formation of translation preinitiation complex, maintenance of translational fidelity
AN4745	-	III	4.07984	Predicted Rho GTPase activating protein
AN4759	-	III	2.73953	Predicted Rab guanine nucleotide exchange factor (Rab GEF)
AN4762	-	III	3.62909	Ortholog(s) have mitochondrion localization
AN4763	-	III	3.62909	Has domain(s) with predicted zinc ion binding activity
AN4789	uvsI	III	3.00473	Protein involved in the response to UV
AN4791	-	III	4.62715	Ortholog of A. fumigatus Af293 : Afu3g06800, A. niger CBS 513.88 : An11g09530, A. oryzae RIB40 : AO090020000317, Aspergillus sydowii : Aspsy1_0816069 and Aspergillus terreus NIH2624 : ATET_08741
AN4793	-	III	4.62715	Putative aspartate semialdehyde dehydrogenase with a predicted role in glycine, serine, and threonine metabolism
AN4794	-	III	3.12095	Putative ribosomal protein
AN4813	-	III	3.43344	Has domain(s) with predicted DNA binding, chromatin binding activity
AN4814	-	III	3.43344	Ortholog(s) have role in cellular calcium ion homeostasis and Golgi medial cisterna, cis-Golgi network, endoplasmic reticulum, fungal-type vacuole membrane localization
AN4871	chiB	III	3.9169	Class V chitinase
AN4874	rny1	III	4.22673	Ortholog(s) have endoribonuclease activity, role in RNA catabolic process, apoptotic process, cell morphogenesis and cytosol, extracellular region, fungal-type vacuole localization
AN4875	-	III	4.22673	Ortholog(s) have role in cellular response to biotic stimulus, cellular response to starvation and filamentous growth of a population of unicellular organisms in response to biotic stimulus, more
AN4876	vps41	III	4.22673	Ortholog(s) have role in cellular response to biotic stimulus, cellular response to starvation and filamentous growth of a population of unicellular organisms in response to biotic stimulus, more
AN4904	-	III	3.17024	Ortholog(s) have fungal-type vacuole localization
AN4907	-	III	3.85792	Ortholog of A. fumigatus Af293 : Afu3g10810, A. niger CBS 513.88 : An03g02970, Aspergillus wentii : Aspwe1_0362245, Aspergillus sydowii : Aspsy1_0043016 and Aspergillus terreus NIH2624 : ATET_04610
AN4923	-	III	3.21187	Putative 3-hydroxy-3-methylglutaryl coenzyme A synthase with a predicted role in sterol metabolism
AN4925	-	III	3.21187	Ortholog(s) have endoplasmic reticulum localization
AN4926	-	III	4.72024	Ortholog of A. fumigatus Af293 : Afu3g10640, A. niger CBS 513.88 : An02g06280, A. oryzae RIB40 : AO090003000608, Aspergillus wentii : Aspwe1_0103496 and Aspergillus sydowii : Aspsy1_0146244
AN4927	-	III	4.72024	Putative F1F0-ATPase complex subunit with a predicted role in energy metabolism
AN4928	-	III	4.72024	Ortholog(s) have RNA polymerase II transcription factor activity, TBP-class protein binding RNA activity and role in regulation of transcription from RNA polymerase II promoter, transcription initiation from RNA polymerase II promoter
AN4935	ran1	III	2.68963	Ortholog(s) have protein serine/threonine kinase activity
AN4971	-	III	3.59397	Ortholog of A. fumigatus Af293 : Afu3g10170, A. oryzae RIB40 : AO090003000552, Neosartorya fischeri NRRL 181 : NFIA_067120, Aspergillus wentii : Aspwe1_0103693 and Aspergillus versicolor : Aspve1_0039833
AN4973	-	III	4.74851	Ortholog of A. fumigatus Af293 : Afu3g10150, A. niger CBS 513.88 : An16g03980, A. oryzae RIB40 : AO090003000550, Aspergillus wentii : Aspwe1_0049197 and Aspergillus sydowii : Aspsy1_0056460
AN4975	-	III	4.74851	Has domain(s) with predicted oxidoreductase activity and role in oxidation-reduction process
AN5019	-	III	4.17107	Has domain(s) with predicted 5-methyltetrahydropteroyltriglutamate-homocysteine S-methyltransferase activity, zinc ion binding activity and role in methionine biosynthetic process
AN5021	-	III	4.17107	Ortholog(s) have role in conidium formation, regulation of growth rate
AN5037	-	III	4.20911	Has domain(s) with predicted flavin adenine dinucleotide binding, oxidoreductase activity, acting on CH-OH group of donors activity and role in oxidation-reduction process
AN5063	-	III	2.13418	Ortholog of A. niger CBS 513.88 : An09g03770, Neosartorya fischeri NRRL 181 : NFIA_074500, Aspergillus sydowii : Aspsy1_0038892 and Aspergillus terreus NIH2624 : ATET_07074
AN5095	-	V	4.43871	Predicted gypsy transposon-related ORF
AN5098	-	V	3.11907	Ortholog(s) have U2 snRNP localization
AN5100	-	V	2.15081	Ortholog(s) have phospholipid-translocating ATPase activity and role in actin cortical patch localization, endocytosis, intracellular protein transport, phospholipid translocation
AN5101	-	V	2.34538	Has domain(s) with predicted metallopeptidase activity
AN5106	rabT	V	3.57875	Putative GTPase with a predicted role in ER to Golgi transport
AN5119	-	V	3.86231	Ortholog(s) have tRNA (uracil) methyltransferase activity, role in cellular response to drug, chronological cell aging, tRNA methylation, tRNA wobble uridine modification and cytosol, nucleus localization
AN5120	-	V	3.86231	protein of unknown function
AN5124	-	V	3.44486	Ortholog(s) have nucleus localization
AN5125	-	V	3.44486	Has domain(s) with predicted identical protein binding, serine-type endopeptidase activity and role in negative regulation of catalytic activity
AN5126	HookA	V	3.44486	Microtubule binding protein HookA, putative
AN5127	-	V	3.83541	Ortholog(s) have SNAP receptor activity and role in ER to Golgi vesicle-mediated transport, retrograde vesicle-mediated transport, Golgi to ER, vesicle fusion
AN5128	chz1	V	3.83541	Ortholog of A. fumigatus Af293 : Afu1g07430, A. niger CBS 513.88 : An07g09970, A. oryzae RIB40 : AO090012000994, Neosartorya fischeri NRRL 181 : NFIA_017320 and Aspergillus wentii : Aspwe1_0069020
AN5129	hsp70	V	3.83541	70 kilodalton heat shock protein
AN5161	-	V	2.66871	Putative F-box protein
AN5218	metZ	V	2.36131	bZIP-type transcriptional regulator
AN5220	-	V	2.36131	Ortholog(s) have role in filamentous growth of a population of unicellular organisms in response to biotic stimulus and growth of unicellular organism as a thread of attached cells, more
AN5227	-	V	3.45073	Has domain(s) with predicted role in DNA integration
AN5244	-	V	3.5265	Ortholog of A. nidulans FGSC A4 : AN5251, A. niger CBS 513.88 : An11g07550, An08g12150, A. oryzae RIB40 : AO090011000256, Aspergillus wentii : Aspwe1_0113272 and Aspergillus versicolor : Aspve1_0062915
AN5252	-	V	3.63622	protein of unknown function
AN5254	-	V	4.28845	Has domain(s) with predicted RNA binding, RNA-directed DNA polymerase activity and role in RNA-dependent DNA replication
AN5267	faeC	V	2.87311	feruloyl esterase c
AN5268	-	V	2.61432	Has domain(s) with predicted nucleic acid binding, nucleotide binding activity
AN5278	-	V	2.48281	Has domain(s) with predicted ATP binding, DNA helicase activity, helicase activity and role in DNA repair, telomere maintenance
AN5279	-	V	2.48281	Has domain(s) with predicted RNA polymerase II transcription factor activity, sequence-specific DNA binding, zinc ion binding activity, role in regulation of transcription, DNA-templated and nucleus localization
AN5295	-	V	4.55205	Has domain(s) with predicted carbon-carbon lyase activity, catalytic activity and role in cellular aromatic compound metabolic process
AN5296	tcsA	V	4.55205	Two-component signaling protein with histidine kinase and response regulator domains
AN5333	plyC	V	5.798	Putative pectate lyase, involved in degradation of pectin
AN5350	-	V	4.12998	Has domain(s) with predicted role in response to stress and integral component of membrane localization
AN5357	-	V	2.56928	Predicted glycosylphosphatidylinositol (GPI)-anchored protein
AN5360	CYP58C1	V	2.56928	Putative cytochrome P450
AN5400	-	V	2.94947	Ortholog of A. nidulans FGSC A4 : AN9282, AN0025, AN7063, AN7804/stcW, AN8757, A. fumigatus Af293 : Afu6g03020, Afu6g13790 and A. niger CBS 513.88 : An08g09190, An03g06480, An11g08030, An13g01810, An12g07380
AN5443	-	V	3.61186	Ortholog(s) have guanyl-nucleotide exchange factor activity, role in mature ribosome assembly and cytosol, nucleolus, polysome, preribosome, large subunit precursor localization
AN5446	-	V	2.12974	Ortholog of A. fumigatus Af293 : Afu6g13500, A. niger CBS 513.88 : An08g08820, A. oryzae RIB40 : AO090103000340, Neosartorya fischeri NRRL 181 : NFIA_059450 and Aspergillus versicolor : Aspve1_0084095
AN5447	-	V	2.80631	Putative glutamate decarboxylase with a predicted role in 4-aminobutyrate (GABA) shunt
AN5471	-	V	5.37486	Has domain(s) with predicted role in DNA integration
AN5525	acoA	V	3.41436	aconitate hydratase
AN5526	-	V	3.41436	Ortholog(s) have nucleolus localization
AN5568	-	V	2.52438	Putative F-box protein
AN5586	mpg1	V	3.07219	Putative mannose-1-phosphate guanylyltransferase with a predicted role in mannose/mannitol, fructose, and sorbose/sorbitol metabolism
AN5588	-	V	3.07219	Ortholog(s) have ATP-dependent peptidase activity
AN5602	-	V	3.12348	Ortholog(s) have ATPase activator activity, chaperone binding activity, role in cellular response to heat, positive regulation of ATPase activity, protein folding and cytosol localization
AN5621	-	V	2.75625	Ortholog of A. fumigatus Af293 : Afu4g11130, A. niger CBS 513.88 : An04g05550, Aspergillus wentii : Aspwe1_0022788, Aspergillus sydowii : Aspsy1_0088403 and Aspergillus terreus NIH2624 : ATET_03967
AN5623	-	V	2.75625	Ortholog(s) have mitochondrion localization
AN5672	-	V	2.65574	Ortholog(s) have mannonate dehydratase activity and role in cellular carbohydrate catabolic process
AN5673	rhaR	V	2.65574	Putative transcription factor involved in regulation of rhamnose utilization
AN5798	csnC	I	3.29608	COP9 signalosome complex subunit 3
AN5806	-	I	4.69679	Has domain(s) with predicted DNA binding, transcription coactivator activity and role in regulation of transcription, DNA-templated
AN5829	-	I	3.02569	Has domain(s) with predicted phospholipid binding activity, role in cortical protein anchoring and cell cortex localization
AN5831	-	I	3.0181	Ortholog of A. nidulans FGSC A4 : AN10273/gst3, A. fumigatus Af293 : Afu2g15770, A. niger CBS 513.88 : An15g06030, An05g00350 and A. oryzae RIB40 : AO090011000920
AN5832	rasB	I	2.67305	Putative Ras GTPase
AN5847	-	I	2.71053	Ortholog of A. fumigatus Af293 : Afu2g08000, A. niger CBS 513.88 : An05g00550, Neosartorya fischeri NRRL 181 : NFIA_083670 and Aspergillus wentii : Aspwe1_0175059, Aspwe1_0670697
AN5848	-	I	2.71053	Ortholog of A. fumigatus Af293 : Afu2g08010, A. niger CBS 513.88 : An05g00570, A. oryzae RIB40 : AO090011000900 and Aspergillus wentii : Aspwe1_0031468, Aspwe1_0628489
AN5861	-	I	7.03909	Ortholog(s) have ketoreductase activity, role in fatty acid elongation, sphingolipid biosynthetic process, very long-chain fatty acid biosynthetic process and endoplasmic reticulum membrane localization
AN5864	-	I	7.03909	Has domain(s) with predicted substrate-specific transmembrane transporter activity, transmembrane transporter activity, role in transmembrane transport and integral component of membrane, membrane localization
AN5915	rerA	I	3.18298	Integral membrane protein
AN5916	echA	I	3.18298	Mitochondrial enoyl-CoA hydratase
AN5954	-	I	3.63246	Protein with reduced expression after exposure to farnesol
AN5955	-	I	5.79529	Has domain(s) with predicted DNA binding, RNA polymerase II transcription factor activity, sequence-specific DNA binding, zinc ion binding activity and role in regulation of transcription, DNA-templated, transcription, DNA-templated
AN5956	-	I	3.56862	Has domain(s) with predicted DNA binding, transposase activity and role in DNA integration, transposition, DNA-mediated
AN5957	-	I	3.56862	Putative branched chain amino acid aminotransferase with a predicted role in valine, leucine, and isoleucine metabolism
AN5979	-	I	4.27403	Ortholog(s) have role in ribosomal small subunit assembly and cytosol localization
AN5981	-	I	4.27403	Ortholog(s) have myosin I binding activity, role in actin cytoskeleton organization and actin cortical patch localization
AN6003	-	I	2.37422	protein of unknown function
AN6067	-	I	4.77989	Ortholog(s) have GDP-dissociation inhibitor activity, GTPase activator activity, translation initiation factor activity, translation initiation factor binding activity
AN6082	-	I	3.5633	Ortholog(s) have pre-mRNA 5'-splice site binding, structural constituent of ribosome activity, role in negative regulation of mRNA splicing, via spliceosome, rRNA processing and cytosolic large ribosomal subunit localization
AN6104	-	I	3.2019	Ortholog of A. fumigatus Af293 : Afu2g09510, A. niger CBS 513.88 : An16g06890, A. oryzae RIB40 : AO090011000722, Aspergillus wentii : Aspwe1_0045050 and Aspergillus sydowii : Aspsy1_0151936
AN6132	sltB	I	3.53172	Component of the SltA-dependent pathway involved in cation homeostasis
AN6245	-	I	2.70205	Ortholog of A. fumigatus Af293 : Afu2g13120, A. niger CBS 513.88 : An02g01860, A. oryzae RIB40 : AO090026000269, Aspergillus wentii : Aspwe1_0031335 and Aspergillus sydowii : Aspsy1_0150794
AN6246	cycA	I	2.70205	Cytochrome c
AN6247	-	I	2.70205	Ortholog of A. fumigatus Af293 : Afu2g13100, A. niger CBS 513.88 : An02g01810, A. oryzae RIB40 : AO090026000266, Aspergillus wentii : Aspwe1_0663686 and Aspergillus sydowii : Aspsy1_0058211
AN6267	-	I	3.40097	Ortholog(s) have role in negative regulation of G0 to G1 transition
AN6303	uvsF	I	3.17706	Protein with similarity to DNA replication factor C
AN6318	csmA	I	3.68902	class V chitin synthase
AN6322	-	I	3.05419	Has domain(s) with predicted RNA polymerase II transcription factor activity, sequence-specific DNA binding, zinc ion binding activity, role in regulation of transcription, DNA-templated and nucleus localization
AN6330	-	I	3.10122	Putative elongation factor 2
AN6340	klpA	I	3.79489	kinesin-like protein
AN6341	-	I	3.79489	Protein with similarity to Saccharomyces cerevisiae Crn1p
AN6371	-	I	3.23576	Ortholog of A. fumigatus Af293 : Afu2g14000, A. niger CBS 513.88 : An02g04960, A. oryzae RIB40 : AO090026000160, Aspergillus wentii : Aspwe1_0072469 and Aspergillus sydowii : Aspsy1_0150852
AN6400	-	I	3.43681	Ortholog(s) have ferric-chelate reductase activity, role in cellular iron ion homeostasis, cellular response to iron ion starvation, siderophore transport and plasma membrane localization
AN6406	-	I	2.64931	protein of unknown function
AN6440	-	I	4.67288	protein of unknown function
AN6473	-	I	3.75787	Ortholog of A. fumigatus Af293 : Afu1g16430, Neosartorya fischeri NRRL 181 : NFIA_009010, Aspergillus versicolor : Aspve1_0315435 and Aspergillus fumigatus A1163 : AFUB_015770
AN6482	-	I	2.87797	Ortholog of A. nidulans FGSC A4 : AN0518, A. fumigatus Af293 : Afu1g15540, A. niger CBS 513.88 : An12g09790, A. oryzae RIB40 : AO090011000265 and Neosartorya fischeri NRRL 181 : NFIA_009780
AN6505	rcoA	I	3.13213	WD40 repeat protein
AN6506	-	I	3.13213	Putative C-4 sterol methyl oxidase with a predicted role in sterol metabolism
AN6523	sepA	I	5.56457	formin
AN6558	-	I	6.49779	Ortholog(s) have RNA polymerase I activity, RNA polymerase III activity and role in tRNA transcription from RNA polymerase III promoter, transcription from RNA polymerase I promoter
AN6597	-	I	4.88091	Ortholog of A. fumigatus Af293 : Afu6g04070, A. niger CBS 513.88 : An15g01310, A. oryzae RIB40 : AO090701000131, Aspergillus wentii : Aspwe1_0036042 and Aspergillus sydowii : Aspsy1_0125916
AN6638	dmtA	I	4.54168	Cytosine-specific methyltransferase, putative
AN6639	mcdB	I	4.54168	Putative 2-methylcitrate dehydratase
AN6665	-	I	3.13782	protein of unknown function
AN6777	-	I	3.55954	Putative F-box protein
AN6790	-	I	2.60118	Putative Zn(II)2Cys6 transcription factor
AN6791	-	I	2.60118	Putative polyketide synthase
AN6792	gfdB	I	4.64171	Glycerol-3-phosphate dehydrogenase [NAD+], putative
AN6794	-	I	5.40558	Ortholog of Aspergillus glaucus : Aspgl1_0053875 and Neosartorya fischeri NRRL 181 : NFIA_007460
AN6795	-	I	5.40558	Ortholog of A. fumigatus Af293 : Afu2g17630, Afu4g00870, A. niger CBS 513.88 : An08g09420, An04g09560, An09g00840, A. oryzae RIB40 : AO090011000195, AO090023000804/hsbA and Aspergillus sydowii : Aspsy1_0436370
AN6816	fbx2	I	5.32736	Putative F-box protein
AN6818	-	I	5.32736	Ortholog of A. fumigatus Af293 : Afu8g00480, A. oryzae RIB40 : AO090010000026, Aspergillus flavus NRRL 3357 : AFL2T_11293 and Neosartorya fischeri NRRL 181 : NFIA_093990
AN6819	-	I	5.32736	Has domain(s) with predicted hydrolase activity, hydrolyzing O-glycosyl compounds activity and role in carbohydrate metabolic process
AN6824	-	I	2.42048	Ortholog(s) have cytosol, nucleus localization
AN6841	-	I	2.98652	Ortholog(s) have endopeptidase activity, role in protein processing involved in protein targeting to mitochondrion and mitochondrial inner membrane peptidase complex localization
AN6854	-	I	3.15663	Ortholog of A. fumigatus Af293 : Afu5g13030, A. oryzae RIB40 : AO090120000423, Neosartorya fischeri NRRL 181 : NFIA_074070, Aspergillus wentii : Aspwe1_0026749 and Aspergillus versicolor : Aspve1_0211277
AN6874	-	I	3.8155	Putative mannosyltransferase
AN6966	-	I	5.05776	Putative transposon-encoded protein
AN6967	-	I	5.05776	Predicted gypsy transposon-related ORF
AN6969	-	I	5.05776	Predicted glycosylphosphatidylinositol (GPI)-anchored protein
AN6973	-	IV	2.82092	Putative C-4 sterol methyl oxidase with a predicted role in sterol metabolism
AN6988	-	IV	3.13769	Ortholog(s) have protein domain specific binding activity
AN7042	-	IV	5.90187	Ortholog of A. fumigatus Af293 : Afu4g04060, A. niger CBS 513.88 : An14g00810, A. oryzae RIB40 : AO090206000108, Aspergillus wentii : Aspwe1_0043276 and Aspergillus sydowii : Aspsy1_0048943
AN7043	pptB	IV	5.90187	Ortholog(s) have holo-[acyl-carrier-protein] synthase activity and mitochondrion localization
AN7044	-	IV	5.90187	Putative histidinol-phosphatase with a predicted role in histidine metabolism
AN7076	-	IV	6.80658	protein of unknown function
AN7078	-	IV	3.72293	protein of unknown function
AN7089	-	IV	5.5258	Ortholog of A. nidulans FGSC A4 : AN3992, AN8424, A. fumigatus Af293 : Afu7g05085, A. oryzae RIB40 : AO090005000321 and Neosartorya fischeri NRRL 181 : NFIA_026200
AN7093	figB	IV	4.45152	Cell fusion protein Dni1/Fig1, putative
AN7094	-	IV	4.45152	Has domain(s) with predicted RNA-DNA hybrid ribonuclease activity, nucleic acid binding activity
AN7103	cshA	IV	2.27937	DNA repair protein Rhp26/Rad26, putative
AN7104	yak1	IV	2.27937	Predicted protein serine/threonine kinase, protein tyrosine kinase
AN7109	-	IV	3.4123	protein of unknown function
AN7110	-	IV	3.4123	Ortholog of Aspergillus versicolor : Aspve1_0139279, Aspve1_0834531 and Aspergillus sydowii : Aspsy1_0091735
AN7111	foxA	IV	3.4123	Peroxisomal hydratase-dehydrogenase-epimerase, putative
AN7123	breB	IV	2.96563	protein of unknown function
AN7124	-	IV	2.96563	Ortholog of A. niger CBS 513.88 : An12g05320, An09g02090, A. oryzae RIB40 : AO090038000612, AO090003001456 and Neosartorya fischeri NRRL 181 : NFIA_027490, NFIA_030570
AN7128	-	IV	4.73727	Has domain(s) with predicted oxidoreductase activity and role in metabolic process
AN7131	CYP52H1	IV	3.34542	Putative cytochrome P450
AN7133	-	IV	3.34542	protein of unknown function
AN7139	-	IV	2.50938	Ortholog of A. fumigatus Af293 : Afu4g03730, A. niger CBS 513.88 : An14g01430, A. oryzae RIB40 : AO090011000309, Aspergillus wentii : Aspwe1_0030342 and Aspergillus sydowii : Aspsy1_0034590
AN7167	-	IV	3.12578	Has domain(s) with predicted role in transmembrane transport and integral component of membrane localization
AN7170	-	IV	3.727	protein of unknown function
AN7176	-	IV	2.4053	protein of unknown function
AN7177	-	IV	2.4053	Ortholog of A. fumigatus Af293 : Afu4g03322, A. niger CBS 513.88 : An14g01990, A. oryzae RIB40 : AO090011000139, Aspergillus sydowii : Aspsy1_0052594 and Aspergillus terreus NIH2624 : ATET_02136
AN7179	-	IV	2.4053	protein of unknown function
AN7189	-	IV	4.24366	Ortholog(s) have sequence-specific DNA binding, transcription factor activity, sequence-specific DNA binding activity
AN7190	-	IV	4.24366	Has domain(s) with predicted RNA polymerase II transcription factor activity, sequence-specific DNA binding, zinc ion binding activity, role in regulation of transcription, DNA-templated and nucleus localization
AN7192	-	IV	2.57508	Ortholog of A. fumigatus Af293 : Afu6g10280, A. niger CBS 513.88 : An11g01180, A. oryzae RIB40 : AO090023000278, Aspergillus wentii : Aspwe1_0176873 and Aspergillus sydowii : Aspsy1_0075173
AN7194	-	IV	4.45048	Has domain(s) with predicted oxidoreductase activity, zinc ion binding activity and role in oxidation-reduction process
AN7211	-	IV	2.88587	Putative C-8,7 sterol isomerase with a predicted role in ergosterol biosynthesis
AN7223	-	IV	8.12807	Has domain(s) with predicted RNA polymerase II transcription factor activity, sequence-specific DNA binding, transcription factor activity, sequence-specific DNA binding, zinc ion binding activity
AN7229	-	IV	2.47694	Transcript induced in response to calcium dichloride in a CrzA-dependent manner
AN7259	dcnA	IV	3.47528	NEDD8 ligase
AN7260	-	IV	3.47528	Ortholog(s) have chromatin binding activity and role in DNA replication initiation, pre-replicative complex assembly involved in nuclear cell cycle DNA replication, rRNA processing, response to drug
AN7295	-	IV	3.86275	Putative transmembrane transporter
AN7336	-	IV	3.36969	Ortholog of A. fumigatus Af293 : Afu2g16500, A. niger CBS 513.88 : An15g06925, Aspergillus wentii : Aspwe1_0026944, Aspergillus sydowii : Aspsy1_0054451 and Aspergillus terreus NIH2624 : ATET_02290
AN7341	-	IV	4.27762	Ortholog of A. niger CBS 513.88 : An15g06860, A. oryzae RIB40 : AO090102000219, Neosartorya fischeri NRRL 181 : NFIA_091700, Aspergillus wentii : Aspwe1_0107255 and Aspergillus versicolor : Aspve1_0125535
AN7342	-	IV	4.27762	Ortholog(s) have chromatin insulator sequence binding, transcription factor activity, core RNA polymerase III binding activity and role in transcription initiation from RNA polymerase III promoter
AN7364	-	IV	5.98471	Has domain(s) with predicted 2 iron, 2 sulfur cluster binding, oxidoreductase activity and role in oxidation-reduction process
AN7366	-	IV	5.98471	Has domain(s) with predicted metallopeptidase activity
AN7370	-	IV	4.57453	Ortholog of A. nidulans FGSC A4 : AN3519, AN2646, AN0587, AN0866 and A. fumigatus Af293 : Afu1g15200, Afu3g03790, Afu4g14040, Afu5g06900, Afu7g08575
AN7430	hisHF	IV	2.83325	Imidazoleglycerol-phosphate synthase, putative
AN7431	-	IV	2.83325	Ortholog(s) have nucleus localization
AN7464	pmrA	IV	2.94702	Putative calcium-transporting ATPase with a predicted role in energy metabolism
AN7465	-	IV	2.94702	Ortholog(s) have role in double-strand break repair via homologous recombination, mitotic sister chromatid cohesion and horsetail nucleus leading edge, nuclear mitotic cohesin complex localization
AN7506	iml1	IV	3.05393	Has domain(s) with predicted role in intracellular signal transduction
AN7513	napA	IV	2.2561	Homologous to bZIP family transcription factor human AP-1 and Aspergillus nidulans AtfA
AN7533	exgD	IV	2.4251	Glucan 1,3-beta-glucosidase D
AN7534	-	IV	2.4251	Ortholog of A. fumigatus Af293 : Afu1g01380/och4, A. niger CBS 513.88 : An14g07140, An12g07020, Aspergillus versicolor : Aspve1_0085820 and Aspergillus clavatus NRRL 1 : ACLA_033030
AN7545	hapB	IV	2.32855	Component of AnCP/AnCF CCAAT-binding complex
AN7564	-	IV	7.16405	Putative threonine aldolase with a predicted role in glycine, serine, and threonine metabolism
AN7572	srrB	IV	3.96492	Putative response regulator of a two-component phosphorelay system
AN7580	-	IV	3.51689	Ortholog of A. fumigatus Af293 : Afu2g15110, A. niger CBS 513.88 : An15g02960, A. oryzae RIB40 : AO090012000329, Aspergillus wentii : Aspwe1_0044605 and Aspergillus sydowii : Aspsy1_0046014
AN7649	tim9	IV	2.31894	Ortholog(s) have protein transporter activity, unfolded protein binding activity and role in protein import into mitochondrial inner membrane, protein import into mitochondrial outer membrane, regulation of growth rate
AN7661	-	IV	3.36692	Ortholog(s) have RNA polymerase II core promoter proximal region sequence-specific DNA binding, sterol response element binding and transcriptional activator activity, more
AN7690	-	IV	3.64255	Ortholog of A. fumigatus Af293 : Afu2g01610, A. niger CBS 513.88 : An03g04840, A. oryzae RIB40 : AO090701000787, Aspergillus wentii : Aspwe1_0112969 and Aspergillus sydowii : Aspsy1_0058707
AN7700	-	IV	2.89933	Ortholog(s) have role in regulation of fungal-type cell wall biogenesis and cytoplasm localization
AN7701	-	IV	4.07969	Ortholog(s) have structural constituent of ribosome activity and mitochondrial small ribosomal subunit localization
AN7705	-	IV	2.99223	Ortholog of A. fumigatus Af293 : Afu5g08320, A. niger CBS 513.88 : An03g04590, A. oryzae RIB40 : AO090701000755, Aspergillus wentii : Aspwe1_0167600 and Aspergillus sydowii : Aspsy1_0090398
AN7729	-	IV	2.34969	Ortholog(s) have bilirubin transmembrane transporter activity, glutathione S-conjugate-exporting ATPase activity, phytochelatin transmembrane transporter activity
AN7785	-	IV	3.66117	Ortholog of A. nidulans FGSC A4 : AN5372, A. fumigatus Af293 : Afu5g07450, Afu6g14060 and A. niger CBS 513.88 : An08g08280, An15g02880, An12g10360
AN7794	-	IV	3.52643	Has domain(s) with predicted chitin binding activity
AN7822	-	IV	4.74362	protein of unknown function
AN7825	stcA	IV	4.74362	Putative polyketide synthase with a predicted role in sterigmatocystin/aflatoxin biosynthesis
AN7839	-	IV	2.12121	Has domain(s) with predicted ATP binding, ATPase activity, ATPase activity, coupled to transmembrane movement of substances, nucleoside-triphosphatase activity, nucleotide binding activity and role in transmembrane transport
AN7842	-	IV	2.37647	protein of unknown function
AN7845	-	IV	6.43636	Has domain(s) with predicted RNA binding, RNA-directed DNA polymerase activity and role in RNA-dependent DNA replication
AN7846	-	IV	6.19377	protein of unknown function
AN7870	-	II	5.20501	Ortholog of A. fumigatus Af293 : Afu3g01650, Afu6g11970, Neosartorya fischeri NRRL 181 : NFIA_002730, NFIA_057640 and Aspergillus versicolor : Aspve1_0204208
AN7872	atnN	II	5.05232	Predicted transcription factor
AN7879	-	II	2.48428	Predicted ABC transporter
AN7880	-	II	2.48428	Putative fatty-acyl-CoA synthase with a predicted role in cytosolic fatty acid formation
AN7885	-	II	4.42413	protein of unknown function
AN7886	-	II	4.42413	Putative class V chitinase
AN7900	dbaF	II	2.69068	oxidoreductase, putative
AN7901	dbaG	II	2.69068	Putative fungal transcription factor (no conserved domain)
AN7914	orsE	II	2.4134	Putative alcohol dehydrogenase
AN7919	-	II	2.82785	Putative Zn(II)2Cys6 transcription factor
AN7921	-	II	2.82785	Putative Zn(II)2Cys6 transcription factor
AN7922	-	II	4.3562	Riboflavin reductase, putative
AN7923	-	II	4.3562	Putative Zn(II)2Cys6 transcription factor
AN7924	-	II	4.3562	Has domain(s) with predicted peroxidase activity
AN7949	-	II	3.28249	Ortholog of A. fumigatus Af293 : Afu7g05200, A. oryzae RIB40 : AO090011000198, AO090003000528, Neosartorya fischeri NRRL 181 : NFIA_026340 and Aspergillus wentii : Aspwe1_0031579
AN7951	-	II	3.28249	Has domain(s) with predicted DNA binding, RNA polymerase II transcription factor activity, sequence-specific DNA binding, zinc ion binding activity and role in regulation of transcription, DNA-templated, transcription, DNA-templated
AN7976	-	II	3.29559	Ortholog of A. nidulans FGSC A4 : AN6463, A. fumigatus Af293 : Afu4g14310, Afu8g01590 and A. niger CBS 513.88 : An15g05580, An11g01710, An12g06830, An11g08100, An08g01130, An07g04970, An03g04950, An09g06370, An15g02610
AN7977	-	II	3.12455	Has domain(s) with predicted RNA-DNA hybrid ribonuclease activity, nucleic acid binding activity
AN8035	hsf1	II	3.02164	putative transcription factor
AN8036	-	II	4.22018	Ortholog of A. fumigatus Af293 : Afu5g01910, A. niger CBS 513.88 : An16g01770, A. oryzae RIB40 : AO090003001328, Aspergillus wentii : Aspwe1_0042781 and Aspergillus sydowii : Aspsy1_0047861
AN8037	-	II	3.02164	protein of unknown function
AN8042	hdaA	II	2.62094	histone deacetylase
AN8123	faoA	II	3.02508	Fructosyl-amino acid oxidase, putative
AN8125	-	II	3.02508	Has domain(s) with predicted DNA binding, RNA polymerase II transcription factor activity, sequence-specific DNA binding, zinc ion binding activity and role in regulation of transcription, DNA-templated, transcription, DNA-templated
AN8152	-	II	5.05104	Has domain(s) with predicted UDP-N-acetylmuramate dehydrogenase activity, flavin adenine dinucleotide binding, oxidoreductase activity and role in oxidation-reduction process
AN8169	apnA	II	20.6221	asparaginase, putative
AN8170	napB	II	20.6221	Nap/SET family member
AN8172	-	II	2.54506	Has domain(s) with predicted catalytic activity, pyridoxal phosphate binding activity and role in biosynthetic process
AN8173	-	II	2.54506	Ortholog(s) have actin monomer binding, protein kinase inhibitor activity, ribosome binding activity, role in negative regulation of protein phosphorylation and cytoplasm, nucleus, polysome, ribosome localization
AN8187	prwA	II	4.05713	conserved hypothetical protein
AN8188	-	II	3.13925	Putative GTP cyclohydrolase I with a predicted role in folate biosynthesis
AN8197	-	II	4.1709	Ortholog of A. fumigatus Af293 : Afu5g03290, A. niger CBS 513.88 : An09g05540, A. oryzae RIB40 : AO090102000532, Aspergillus wentii : Aspwe1_0115831 and Aspergillus sydowii : Aspsy1_0211779
AN8205	-	II	5.91697	Has domain(s) with predicted DNA binding activity, role in telomere maintenance and nuclear chromosome, telomeric region localization
AN8208	-	II	5.19726	Ortholog of A. fumigatus Af293 : Afu5g03390, A. niger CBS 513.88 : An09g05710, A. oryzae RIB40 : AO090102000544, Aspergillus wentii : Aspwe1_0174422 and Aspergillus sydowii : Aspsy1_0050671
AN8233	sfh5	II	2.56822	Ortholog(s) have phosphatidylinositol transporter activity
AN8254	nop10	II	3.49465	Putative snoRNP complex protein
AN8259	-	II	3.63005	endodeoxyribonuclease, putative
AN8293	-	II	5.18996	Ortholog(s) have cell division site, cytosol, mitotic spindle pole body, nucleus localization
AN8323	-	V	5.72607	protein of unknown function
AN8324	-	V	5.72607	Has domain(s) with predicted oxidoreductase activity and role in metabolic process
AN8347	-	V	3.62817	Ortholog(s) have role in cellobiose transport, cellulose catabolic process
AN8421	dfgB	V	5.14914	Putative endo-mannanase GH76 family protein
AN8434	-	V	2.76773	Ortholog of A. fumigatus Af293 : Afu7g06200, Aspergillus wentii : Aspwe1_0053695, Aspergillus versicolor : Aspve1_0033713, Aspergillus zonatus : Aspzo1_0016352 and Aspergillus sydowii : Aspsy1_0061228
AN8436	-	V	2.76773	Has domain(s) with predicted hydrolase activity, acting on glycosyl bonds activity
AN8455	-	V	2.51037	Ortholog of A. fumigatus Af293 : Afu5g10940, Afu5g10960, Neosartorya fischeri NRRL 181 : NFIA_076300, Aspergillus wentii : Aspwe1_0041244 and Aspergillus versicolor : Aspve1_0042580
AN8456	-	V	2.51037	Ortholog of A. nidulans FGSC A4 : AN2381 and Neosartorya fischeri NRRL 181 : NFIA_099730
AN8461	-	V	2.4374	Ortholog(s) have IgE binding activity
AN8463	-	V	2.4374	Ortholog(s) have cytosol, nucleus localization
AN8489	atrB	V	4.43751	ABC multidrug transporter
AN8567	-	V	5.48633	protein of unknown function
AN8575	-	V	3.67521	protein of unknown function
AN8599	-	III	6.96169	Ortholog of A. fumigatus Af293 : Afu6g01790, Neosartorya fischeri NRRL 181 : NFIA_047950, Aspergillus versicolor : Aspve1_0137840 and Aspergillus fumigatus A1163 : AFUB_096560
AN8633	-	III	3.14726	protein of unknown function
AN8634	-	III	3.14726	Ortholog of A. nidulans FGSC A4 : AN5841, A. fumigatus Af293 : Afu8g07320, Aspergillus wentii : Aspwe1_0062778, Aspergillus sydowii : Aspsy1_0048400 and Aspergillus terreus NIH2624 : ATET_08649
AN8668	ipi1	III	2.64412	Ortholog(s) have chromatin binding activity
AN8698	-	III	2.69005	Ortholog(s) have structural molecule activity and role in Arp2/3 complex-mediated actin nucleation, actin cortical patch assembly, cellular response to drug, spore germination
AN8701	-	III	2.68949	Has domain(s) with predicted zinc ion binding activity
AN8702	-	III	2.68949	Ortholog(s) have ubiquitin conjugating enzyme activity, ubiquitin-protein transferase activity and role in UV-damage excision repair, free ubiquitin chain polymerization, postreplication repair, protein K63-linked ubiquitination
AN8703	-	III	2.68949	Ortholog of A. fumigatus Af293 : Afu6g02430, A. niger CBS 513.88 : An12g07820, Aspergillus glaucus : Aspgl1_0057388, Neosartorya fischeri NRRL 181 : NFIA_048690 and Aspergillus wentii : Aspwe1_0313741
AN8705	-	III	5.23043	Ortholog(s) have cytoplasmic stress granule, cytosol, nucleus localization
AN8720	-	III	2.46146	Putative phosphoglycerate mutase with a predicted role in gluconeogenesis and glycolysis
AN8721	trm44	III	2.46146	Ortholog(s) have cytosol, nucleus localization
AN8748	-	III	2.79521	Ortholog(s) have palmitoyl-(protein) hydrolase activity, role in protein deacylation and cytosol, nucleus localization
AN8749	-	III	2.79521	Has domain(s) with predicted alcohol O-acetyltransferase activity and role in alcohol metabolic process
AN8750	-	III	2.79521	Has domain(s) with predicted oxidoreductase activity, role in oxidation-reduction process and mitochondrion localization
AN8755	mclA	III	3.18952	Methylisocitrate lyase
AN8787	kapM	III	6.25811	Putative exportin, member of the Exportin-T family
AN8797	mvlA	III	3.24155	Uracil catabolism protein 4, putative
AN8798	-	III	3.24155	Ortholog(s) have Golgi apparatus localization
AN8833	llmI	III	3.03287	Putative LaeA-like methyltransferase
AN8870	rps1	III	2.84681	Expression increased in salt-adapted strains
AN8938	-	VII	3.53661	Has domain(s) with predicted RNA polymerase II transcription factor activity, sequence-specific DNA binding, zinc ion binding activity, role in regulation of transcription, DNA-templated and nucleus localization
AN8939	-	VII	3.53661	Has domain(s) with predicted zinc ion binding activity
AN8989	-	VII	2.30519	Ortholog of A. fumigatus Af293 : Afu5g14830, A. oryzae RIB40 : AO090001000186, Neosartorya fischeri NRRL 181 : NFIA_041290 and Aspergillus wentii : Aspwe1_0039524, Aspwe1_0045369
AN9007	CYP548D1	VII	5.00022	Putative cytochrome P450
AN9008	fphA	VII	5.00022	Phytochrome-like protein, putative
AN9018	-	VII	3.10146	protein of unknown function
AN9057	-	VI	4.25727	Ortholog of A. fumigatus Af293 : Afu7g02600, A. niger CBS 513.88 : An09g03040, A. oryzae RIB40 : AO090311000001, Aspergillus wentii : Aspwe1_0052567 and Aspergillus sydowii : Aspsy1_0049967
AN9071	-	VI	3.98776	Ortholog of A. fumigatus Af293 : Afu7g02520, A. niger CBS 513.88 : An12g00050, Neosartorya fischeri NRRL 181 : NFIA_115250 and Aspergillus versicolor : Aspve1_0047888
AN9173	-	VI	2.27657	Sugar transporter
AN9174	-	VI	2.27657	Has domain(s) with predicted role in transmembrane transport and membrane localization
AN9195	-	VI	4.3401	Ortholog of A. fumigatus Af293 : Afu3g11890, A. niger CBS 513.88 : An01g14950, A. oryzae RIB40 : AO090010000214, Neosartorya fischeri NRRL 181 : NFIA_065430 and Aspergillus wentii : Aspwe1_0130022
AN9239	-	VIII	3.40977	protein of unknown function
AN9240	-	VIII	3.47153	Putative C2H2 transcription factor
AN9248	CYP650B1	VIII	3.52011	Putative cytochrome P450
AN9249	ausH	VIII	3.52011	Austinol synthesis protein H
AN9251	CYP650A1	VIII	3.52011	Putative cytochrome P450
AN9303	-	VIII	2.97803	Ortholog of A. nidulans FGSC A4 : AN1597, AN2561, A. fumigatus Af293 : Afu3g03290, Afu3g13140, Afu3g15010, Afu3g03295 and A. niger CBS 513.88 : An17g00490, An11g08500, An09g01100, An08g09870, An07g06460
AN9380	-	VIII	4.64556	Putative chitin deacetylase
AN9382	-	VIII	4.64556	Has domain(s) with predicted role in transmembrane transport and integral component of membrane localization
AN9425	-	VII	5.09078	Has domain(s) with predicted carbon-carbon lyase activity, catalytic activity and role in cellular aromatic compound metabolic process
AN9469	-	I	4.25456	Ortholog(s) have structural constituent of ribosome activity and fungal-type vacuole, mitochondrial large ribosomal subunit localization
AN9501	-	V	4.59683	Ortholog of A. fumigatus Af293 : Afu8g06340, A. niger CBS 513.88 : An16g02390, Neosartorya fischeri NRRL 181 : NFIA_076900 and Aspergillus clavatus NRRL 1 : ACLA_017440
AN9504	nimA	III	2.31379	Cell-cycle regulated serine/threonine protein kinase
AN9507	-	V	5.73598	protein of unknown function
AN9510	-	VII	2.994	protein of unknown function
AN9516	-	VIII	6.55321	Has domain(s) with predicted DNA binding, RNA polymerase II transcription factor activity, sequence-specific DNA binding, zinc ion binding activity and role in regulation of transcription, DNA-templated, transcription, DNA-templated
AN9523	-	VIII	4.55969	Ortholog of A. fumigatus Af293 : Afu5g12040, A. niger CBS 513.88 : An18g02305, A. oryzae RIB40 : AO090120000321, Aspergillus wentii : Aspwe1_0445614 and Aspergillus sydowii : Aspsy1_0054923
