# Supplementary material for: Molecular circuit between Aspergillus nidulans transcription factors MsnA and VelB to coordinate fungal stress and developmental responses
Source: PLoS Genet. 2025 Jul 17;21(7):e1011578. doi: 10.1371/journal.pgen.1011578 (PMC12270170; doi:10.1371/journal.pgen.1011578)
Supplement: S5 Table — (XLSX) [file pgen.1011578.s009.xlsx]

## Sheet: Tabelle1
	ID	Metabolite	Retention time(min)	Detected as	Sum formula	Detected exact mass	Calculated exact mass	Reference
	1	austinol	16.68	[M-H]-	C25H30O8	457.186	458.194	(1)
	2	dehydroaustinol	13.3	[M-H]-	C25H28O8	455.171	456.178	(1)
	3	DHMBA (= 2,4-dihydroxy-3-methyl-6-(2-oxopropyl)benzaldehyde)	10.263	[M-H]-	C11H12O4	207.066	208.074	(2)
	References
	(1) Lo HC, Entwistle R, Guo CJ, Ahuja M, Szewczyk E, Hung JH, et al. Two separate gene clusters encode the biosynthetic pathway for the meroterpenoids austinol and dehydroaustinol in Aspergillus nidulans. J Am Chem Soc. 2012;134: 4709–4720. doi:10.1021/JA209809T/SUPPL_FILE/JA209809T_SI_002.CIF
	(2) Gerke J, Bayram Ö, Feussner K, Landesfeind M, Shelest E, Feussner I, et al. Breaking the Silence: Protein Stabilization Uncovers Silenced Biosynthetic Gene Clusters in the Fungus Aspergillus nidulans. Appl Environ Microbiol. 2012;78: 8234–8244. doi:10.1128/AEM.01808-12
